# Supplementary material for: Unleashing the power of meta-threading for evolution/structure-based function inference of proteins
Source: Front Genet. 2013 Jun 19;4:118. doi: 10.3389/fgene.2013.00118 (PMC3686302; doi:10.3389/fgene.2013.00118)
Supplement: Supplementary file 1 [file DataSheet1.ZIP]

Archive with 1 entries (1 files):
- Suppl_Dataset.txt
