# Supplementary material for: Unleashing the power of meta-threading for evolution/structure-based function inference of proteins
Source: Front Genet. 2013 Jun 19;4:118. doi: 10.3389/fgene.2013.00118 (PMC3686302; doi:10.3389/fgene.2013.00118)
Supplement: Supplementary file 1 [file DataSheet1.ZIP › Suppl_Dataset.txt]

# ACC - accuracy
# TPR - sensitivity
# SPC - specificity
# PPV - precision

# DNA-binding
#                   Location            |             Features
# PDB-ID   ACC     TPR     SPC     PPV  |   ACC     TPR     SPC     PPV
1a0aB    1.000   1.000   1.000   1.000    0.750   1.000   0.000   0.750
1akhA    0.905   1.000   0.895   0.500    0.714   1.000   0.000   0.714
1am9A    0.533   0.000   0.533   0.000    0.467   1.000   0.000   0.467
1am9D    1.000   1.000   1.000   1.000    0.538   1.000   0.000   0.538
1an4A    1.000   1.000   1.000   1.000    0.857   1.000   0.000   0.857
1au7B    0.500   1.000   0.000   0.500    1.000   1.000   0.000   1.000
1b72A    0.750   0.500   0.800   0.333    0.500   1.000   0.000   0.500
1bl0A    1.000   0.000   1.000   0.000    0.500   1.000   0.000   0.500
1bpzA    1.000   1.000   0.000   1.000    1.000   1.000   0.000   1.000
1c9bR    1.000   1.000   1.000   1.000    1.000   1.000   0.000   1.000
1cf7A    1.000   1.000   1.000   1.000    0.600   1.000   0.000   0.600
1cf7B    0.800   0.333   1.000   1.000    0.800   1.000   0.000   0.800
1cktA    1.000   1.000   1.000   1.000    0.200   1.000   0.000   0.200
1cw0A    1.000   0.000   1.000   0.000    1.000   1.000   0.000   1.000
1d3uA    1.000   0.000   1.000   0.000    0.500   1.000   0.000   0.500
1d3uB    1.000   1.000   1.000   1.000    0.000   0.000   0.000   0.000
1dctA    0.500   1.000   0.000   0.500    1.000   1.000   0.000   1.000
1dgcA    0.833   1.000   0.824   0.250    0.556   1.000   0.000   0.556
1dh3A    0.643   0.000   0.643   0.000    0.357   1.000   0.000   0.357
1dizB    0.667   1.000   0.000   0.667    0.000   0.000   0.000   0.000
1dmuA    0.000   0.000   0.000   0.000    0.000   0.000   0.000   0.000
1dp7P    1.000   0.000   1.000   0.000    0.000   0.000   0.000   0.000
1du0B    0.765   0.000   0.765   0.000    0.588   1.000   0.000   0.588
1ebmA    0.333   1.000   0.000   0.333    0.667   1.000   0.000   0.667
1ej9A    0.000   0.000   0.000   0.000    0.000   0.000   0.000   0.000
1eqzB    0.400   0.000   0.400   0.000    0.400   1.000   0.000   0.400
1eqzD    1.000   0.000   1.000   0.000    0.333   1.000   0.000   0.333
1f4kB    0.600   0.000   1.000   0.000    0.800   1.000   0.000   0.800
1floD    1.000   0.000   1.000   0.000    1.000   1.000   0.000   1.000
1gdtA    1.000   0.000   1.000   0.000    0.333   1.000   0.000   0.333
1gt0C    0.250   0.000   0.250   0.000    1.000   1.000   0.000   1.000
1gt0D    1.000   1.000   0.000   1.000    0.500   1.000   0.000   0.500
1h6fA    1.000   0.000   1.000   0.000    0.500   1.000   0.000   0.500
1h89B    0.750   1.000   0.714   0.333    0.500   1.000   0.000   0.500
1hbxG    1.000   1.000   1.000   1.000    1.000   1.000   0.000   1.000
1hlvA    0.667   0.000   0.667   0.000    1.000   1.000   0.000   1.000
1ic8B    1.000   1.000   1.000   1.000    1.000   1.000   0.000   1.000
1if1B    1.000   1.000   1.000   1.000    0.800   1.000   0.000   0.800
1ihfB    0.500   0.000   0.500   0.000    0.500   1.000   0.000   0.500
1imhD    0.000   0.000   0.000   0.000    0.500   1.000   0.000   0.500
1io4A    0.625   0.000   0.625   0.000    0.562   1.000   0.000   0.562
1j1vA    1.000   0.000   1.000   0.000    0.500   1.000   0.000   0.500
1jeyA    1.000   1.000   0.000   1.000    1.000   1.000   0.000   1.000
1jeyB    1.000   1.000   0.000   1.000    1.000   1.000   0.000   1.000
1jfiB    0.500   0.000   0.500   0.000    0.250   1.000   0.000   0.250
1jj4A    1.000   1.000   0.000   1.000    1.000   1.000   0.000   1.000
1jnmB    0.778   1.000   0.765   0.200    0.556   1.000   0.000   0.556
1k79A    0.833   0.750   1.000   1.000    0.167   1.000   0.000   0.167
1k82A    1.000   1.000   0.000   1.000    1.000   1.000   0.000   1.000
1kb2A    1.000   1.000   0.000   1.000    0.000   0.000   0.000   0.000
1ku7A    0.633   0.000   0.950   0.000    0.600   1.000   0.000   0.600
1ku7D    0.969   0.000   0.969   0.000    0.656   1.000   0.000   0.656
1kx5G    0.250   0.000   0.250   0.000    0.750   1.000   0.000   0.750
1lb2A    0.000   0.000   0.000   0.000    0.000   0.000   0.000   0.000
1lb2B    0.889   0.000   1.000   0.000    0.556   1.000   0.000   0.556
1lliB    0.929   0.750   1.000   1.000    0.357   1.000   0.000   0.357
1lq1B    1.000   0.000   1.000   0.000    0.571   1.000   0.000   0.571
1mdmB    0.800   1.000   0.667   0.667    0.200   1.000   0.000   0.200
1mdyB    1.000   1.000   1.000   1.000    0.125   1.000   0.000   0.125
1mjmB    1.000   0.000   1.000   0.000    0.000   0.000   0.000   0.000
1mnmD    0.500   0.500   0.500   0.250    0.750   1.000   0.000   0.750
1musA    1.000   0.000   1.000   0.000    1.000   1.000   0.000   1.000
1mwjA    0.000   0.000   0.000   0.000    0.667   1.000   0.000   0.667
1n6jB    0.667   0.000   0.667   0.000    1.000   1.000   0.000   1.000
1nkpA    0.929   0.833   1.000   1.000    0.500   1.000   0.000   0.500
1nkpB    1.000   1.000   1.000   1.000    0.538   1.000   0.000   0.538
1nlwA    0.933   1.000   0.889   0.857    0.600   1.000   0.000   0.600
1orpA    0.000   0.000   0.000   0.000    0.667   1.000   0.000   0.667
1ouqB    0.000   0.000   0.000   0.000    0.500   1.000   0.000   0.500
1p78A    0.750   0.000   0.750   0.000    0.750   1.000   0.000   0.750
1p8kZ    1.000   1.000   1.000   1.000    0.400   1.000   0.000   0.400
1pdnC    1.000   0.000   1.000   0.000    1.000   1.000   0.000   1.000
1perL    0.600   0.231   1.000   1.000    0.680   1.000   0.000   0.680
1pp7U    0.833   0.000   1.000   0.000    0.833   1.000   0.000   0.833
1pueF    0.875   0.750   1.000   1.000    0.000   0.000   0.000   0.000
1pufA    1.000   1.000   1.000   1.000    1.000   1.000   0.000   1.000
1pvpA    0.000   0.000   0.000   0.000    0.500   1.000   0.000   0.500
1pyiB    0.600   1.000   0.333   0.500    0.600   1.000   0.000   0.600
1qp0A    1.000   1.000   0.000   1.000    1.000   1.000   0.000   1.000
1qp9B    0.857   1.000   0.800   0.667    0.286   1.000   0.000   0.286
1qrvA    1.000   1.000   1.000   1.000    0.750   1.000   0.000   0.750
1repC    1.000   1.000   0.000   1.000    0.000   0.000   0.000   0.000
1rioB    0.857   0.750   1.000   1.000    0.286   1.000   0.000   0.286
1rioH    0.519   0.000   0.933   0.000    0.667   1.000   0.000   0.667
1rrqA    0.333   1.000   0.000   0.333    0.333   1.000   0.000   0.333
1saxA    0.733   0.000   0.846   0.000    0.733   1.000   0.000   0.733
1seuA    1.000   1.000   0.000   1.000    0.000   0.000   0.000   0.000
1sknP    0.941   0.000   0.941   0.000    0.294   1.000   0.000   0.294
1t2kC    0.647   0.000   0.647   0.000    0.471   1.000   0.000   0.471
1t2kD    0.714   0.000   0.714   0.000    0.429   1.000   0.000   0.429
1t38A    0.000   0.000   0.000   0.000    1.000   1.000   0.000   1.000
1t39B    0.000   0.000   0.000   0.000    1.000   1.000   0.000   1.000
1t3nA    0.000   0.000   0.000   0.000    0.750   1.000   0.000   0.750
1tc3C    0.769   0.000   1.000   0.000    0.500   1.000   0.000   0.500
1tv9A    1.000   0.000   1.000   0.000    0.000   0.000   0.000   0.000
1u0dB    0.667   0.750   0.500   0.750    0.500   1.000   0.000   0.500
1ubdC    0.000   0.000   0.000   0.000    0.000   0.000   0.000   0.000
1volA    0.667   0.000   0.667   0.000    0.667   1.000   0.000   0.667
1vrrA    1.000   1.000   0.000   1.000    1.000   1.000   0.000   1.000
1w0tB    0.500   0.000   0.500   0.000    0.000   0.000   0.000   0.000
1wd0A    1.000   0.000   1.000   0.000    0.000   0.000   0.000   0.000
1ynwA    1.000   1.000   0.000   1.000    0.000   0.000   0.000   0.000
1ysaD    0.800   0.000   0.800   0.000    0.467   1.000   0.000   0.467
1ytbA    1.000   1.000   1.000   1.000    0.667   1.000   0.000   0.667
1z19A    0.500   1.000   0.000   0.500    0.500   1.000   0.000   0.500
1z1bA    0.000   0.000   0.000   0.000    0.500   1.000   0.000   0.500
1z1gA    0.000   0.000   0.000   0.000    0.500   1.000   0.000   0.500
1zmeC    0.833   1.000   0.818   0.333    0.667   1.000   0.000   0.667
1zmeD    0.833   1.000   0.818   0.333    0.583   1.000   0.000   0.583
1zrdB    0.000   0.000   0.000   0.000    0.000   0.000   0.000   0.000
1zs4A    0.667   0.000   1.000   0.000    0.333   1.000   0.000   0.333
1zs4B    0.750   0.000   1.000   0.000    0.750   1.000   0.000   0.750
1zx4A    0.500   0.000   0.500   0.000    0.000   0.000   0.000   0.000
1zx4B    0.500   0.000   0.500   0.000    0.000   0.000   0.000   0.000
2a3vB    0.333   0.500   0.000   0.500    0.333   1.000   0.000   0.333
2acjA    0.852   0.000   1.000   0.000    0.407   1.000   0.000   0.407
2aq4A    1.000   1.000   0.000   1.000    0.750   1.000   0.000   0.750
2aygB    1.000   1.000   1.000   1.000    0.500   1.000   0.000   0.500
2bamB    0.667   1.000   0.000   0.667    1.000   1.000   0.000   1.000
2bopA    1.000   1.000   1.000   1.000    0.500   1.000   0.000   0.500
2bq3A    0.000   0.000   0.000   0.000    0.000   0.000   0.000   0.000
2c62A    1.000   0.000   1.000   0.000    0.000   0.000   0.000   0.000
2c7rA    0.667   0.000   0.667   0.000    0.333   1.000   0.000   0.333
2c9nY    0.846   0.000   0.846   0.000    0.385   1.000   0.000   0.385
2d5vB    0.600   1.000   0.000   0.600    1.000   1.000   0.000   1.000
2demA    0.500   1.000   0.000   0.500    1.000   1.000   0.000   1.000
2drpA    0.750   1.000   0.500   0.667    0.250   1.000   0.000   0.250
2ex5B    0.750   1.000   0.000   0.750    0.250   1.000   0.000   0.250
2ezvA    0.000   0.000   0.000   0.000    0.000   0.000   0.000   0.000
2f5nA    0.000   0.000   0.000   0.000    1.000   1.000   0.000   1.000
2fldB    0.800   1.000   0.500   0.750    0.200   1.000   0.000   0.200
2h27A    0.788   0.143   0.962   0.500    0.636   1.000   0.000   0.636
2h7fX    0.500   0.000   0.500   0.000    0.000   0.000   0.000   0.000
2ht0B    0.875   0.000   0.875   0.000    0.625   1.000   0.000   0.625
2hzvB    1.000   0.000   1.000   0.000    0.500   1.000   0.000   0.500
2i9tA    0.000   0.000   0.000   0.000    1.000   1.000   0.000   1.000
2np2A    0.500   0.000   0.500   0.000    1.000   1.000   0.000   1.000
2nq9A    1.000   0.000   1.000   0.000    1.000   1.000   0.000   1.000
2nqjA    1.000   0.000   1.000   0.000    0.500   1.000   0.000   0.500
2nraC    0.000   0.000   0.000   0.000    1.000   1.000   0.000   1.000
2ntzA    0.000   0.000   0.000   0.000    1.000   1.000   0.000   1.000
2ntzB    0.000   0.000   0.000   0.000    0.000   0.000   0.000   0.000
2o49A    0.875   0.667   1.000   1.000    0.625   1.000   0.000   0.625
2o61B    0.000   0.000   0.000   0.000    1.000   1.000   0.000   1.000
2o93L    1.000   1.000   0.000   1.000    0.500   1.000   0.000   0.500
2o93M    1.000   1.000   1.000   1.000    0.667   1.000   0.000   0.667
2o93O    1.000   1.000   1.000   1.000    0.750   1.000   0.000   0.750
2odiB    0.000   0.000   0.000   0.000    1.000   1.000   0.000   1.000
2og0A    1.000   0.000   1.000   0.000    1.000   1.000   0.000   1.000
2og0B    0.500   0.000   1.000   0.000    1.000   1.000   0.000   1.000
2ostA    0.800   0.000   1.000   0.000    0.800   1.000   0.000   0.800
2ostC    1.000   0.000   1.000   0.000    0.000   0.000   0.000   0.000
2owoA    0.000   0.000   0.000   0.000    1.000   1.000   0.000   1.000
2pfjA    1.000   0.000   1.000   0.000    0.000   0.000   0.000   0.000
2pfjB    1.000   0.000   1.000   0.000    0.500   1.000   0.000   0.500
2q2kA    1.000   0.000   1.000   0.000    0.500   1.000   0.000   0.500
2q2tA    0.000   0.000   0.000   0.000    1.000   1.000   0.000   1.000
2q2uA    0.500   1.000   0.000   0.500    1.000   1.000   0.000   1.000
2qbyA    0.500   0.000   0.500   0.000    0.500   1.000   0.000   0.500
2qbyB    0.571   1.000   0.500   0.250    0.571   1.000   0.000   0.571
2ql2C    0.900   0.833   1.000   1.000    0.600   1.000   0.000   0.600
2r0qD    0.500   0.000   0.500   0.000    1.000   1.000   0.000   1.000
2r8kA    0.750   1.000   0.000   0.750    0.750   1.000   0.000   0.750
2rbaB    1.000   1.000   0.000   1.000    0.000   0.000   0.000   0.000
2rbfA    0.857   0.000   1.000   0.000    0.429   1.000   0.000   0.429
2sspE    0.000   0.000   0.000   0.000    1.000   1.000   0.000   1.000
2v1uA    0.500   0.000   0.500   0.000    0.375   1.000   0.000   0.375
2ve9C    1.000   0.000   1.000   0.000    0.571   1.000   0.000   0.571
2vhgA    1.000   0.000   1.000   0.000    0.000   0.000   0.000   0.000
2vjuA    1.000   0.000   1.000   0.000    0.000   0.000   0.000   0.000
2vjuB    1.000   0.000   1.000   0.000    0.000   0.000   0.000   0.000
2vlaA    1.000   0.000   1.000   0.000    0.000   0.000   0.000   0.000
2vs7D    0.600   0.000   1.000   0.000    0.400   1.000   0.000   0.400
2vs8K    0.750   0.000   0.750   0.000    0.750   1.000   0.000   0.750
2vy2A    1.000   0.000   1.000   0.000    0.333   1.000   0.000   0.333
2vz4A    0.769   0.333   0.900   0.500    0.615   1.000   0.000   0.615
2wiwA    1.000   0.000   1.000   0.000    0.250   1.000   0.000   0.250
2wiwB    1.000   0.000   1.000   0.000    0.000   0.000   0.000   0.000
2wj0A    1.000   0.000   1.000   0.000    1.000   1.000   0.000   1.000
2wj0B    1.000   0.000   1.000   0.000    1.000   1.000   0.000   1.000
2wtyB    0.600   0.000   0.600   0.000    0.600   1.000   0.000   0.600
2wwyA    0.000   0.000   0.000   0.000    0.000   0.000   0.000   0.000
2xroA    0.000   0.000   0.000   0.000    1.000   1.000   0.000   1.000
2z9oA    0.000   0.000   0.000   0.000    1.000   1.000   0.000   1.000
2zhgA    1.000   1.000   1.000   1.000    0.667   1.000   0.000   0.667
3bepA    0.000   0.000   0.000   0.000    1.000   1.000   0.000   1.000
3bepB    0.000   0.000   0.000   0.000    0.000   0.000   0.000   0.000
3bieA    1.000   1.000   0.000   1.000    1.000   1.000   0.000   1.000
3btzA    1.000   1.000   0.000   1.000    1.000   1.000   0.000   1.000
3coqA    1.000   1.000   0.000   1.000    1.000   1.000   0.000   1.000
3cvsD    0.000   0.000   0.000   0.000    0.000   0.000   0.000   0.000
3dnvB    0.778   0.500   0.812   0.250    0.333   1.000   0.000   0.333
3dsdB    1.000   0.000   1.000   0.000    0.000   0.000   0.000   0.000
3dzuA    0.000   0.000   0.000   0.000    1.000   1.000   0.000   1.000
3dzyD    0.000   0.000   0.000   0.000    1.000   1.000   0.000   1.000
3e54A    0.750   1.000   0.000   0.750    0.500   1.000   0.000   0.500
3e6cC    0.000   0.000   0.000   0.000    0.000   0.000   0.000   0.000
3eh8A    0.200   0.000   0.200   0.000    0.600   1.000   0.000   0.600
3ereD    1.000   0.000   1.000   0.000    1.000   1.000   0.000   1.000
3fhzF    1.000   0.000   1.000   0.000    1.000   1.000   0.000   1.000
3fmtA    1.000   0.000   1.000   0.000    0.000   0.000   0.000   0.000
3giiA    0.750   1.000   0.000   0.750    0.000   0.000   0.000   0.000
3gqcA    1.000   1.000   0.000   1.000    0.750   1.000   0.000   0.750
3gutA    0.500   1.000   0.000   0.500    0.500   1.000   0.000   0.500
3gutB    1.000   1.000   0.000   1.000    0.000   0.000   0.000   0.000
3gv5B    1.000   1.000   0.000   1.000    0.250   1.000   0.000   0.250
3gxqA    1.000   0.000   1.000   0.000    0.667   1.000   0.000   0.667
3gyhX    0.500   0.000   0.500   0.000    1.000   1.000   0.000   1.000
3h0dA    1.000   0.000   1.000   0.000    1.000   1.000   0.000   1.000
3htsB    0.800   0.667   1.000   1.000    0.800   1.000   0.000   0.800
3hxoA    1.000   0.000   1.000   0.000    0.000   0.000   0.000   0.000
3iagC    1.000   0.000   1.000   0.000    0.000   0.000   0.000   0.000
3iktA    0.000   0.000   0.000   0.000    1.000   1.000   0.000   1.000
3jtgA    0.714   0.500   1.000   1.000    0.857   1.000   0.000   0.857
3ketA    0.500   0.000   0.500   0.000    1.000   1.000   0.000   1.000
3l2pA    0.500   1.000   0.000   0.500    1.000   1.000   0.000   1.000
3lajD    1.000   0.000   1.000   0.000    1.000   1.000   0.000   1.000
3lsrA    0.667   0.667   0.000   1.000    0.667   1.000   0.000   0.667
3lz0A    0.250   0.000   0.250   0.000    0.500   1.000   0.000   0.500
3lz0B    0.714   0.000   0.714   0.000    0.286   1.000   0.000   0.286
3lz0D    0.500   0.000   0.500   0.000    0.333   1.000   0.000   0.333
3mkwB    0.833   0.000   0.833   0.000    0.500   1.000   0.000   0.500
3mkwP    0.833   0.000   0.833   0.000    0.500   1.000   0.000   0.500
3ngiA    1.000   0.000   1.000   0.000    1.000   1.000   0.000   1.000
3o62F    0.750   0.000   0.750   0.000    0.375   1.000   0.000   0.375
3odhB    1.000   1.000   0.000   1.000    1.000   1.000   0.000   1.000
3ojuA    1.000   0.000   1.000   0.000    1.000   1.000   0.000   1.000
3on0A    1.000   1.000   1.000   1.000    1.000   1.000   0.000   1.000
3q5fA    0.600   0.500   0.667   0.500    0.800   1.000   0.000   0.800
4sknE    0.000   0.000   0.000   0.000    0.500   1.000   0.000   0.500
6paxA    1.000   0.000   1.000   0.000    0.000   0.000   0.000   0.000

# Fe/S-binding
#                   Location            |             Features
# PDB-ID   ACC     TPR     SPC     PPV  |   ACC     TPR     SPC     PPV
1a6lA    0.800   0.800   0.800   0.800    0.700   0.700   0.000   1.000
1a70A    0.933   0.889   1.000   1.000    0.600   0.800   0.200   0.667
1aopA    0.000   0.000   0.000   0.000    0.667   0.667   0.000   1.000
1axqA    0.700   0.667   0.750   0.800    0.300   0.000   0.300   0.000
1ayfA    0.692   0.556   1.000   1.000    0.769   0.778   0.750   0.875
1b0vA    0.727   0.750   0.700   0.750    0.273   0.000   0.273   0.000
1b0yA    1.000   1.000   0.000   1.000    1.000   1.000   0.000   1.000
1be3E    0.364   0.300   1.000   1.000    0.909   0.909   0.000   1.000
1bgyQ    0.500   0.429   1.000   1.000    0.875   0.875   0.000   1.000
1bluA    0.792   0.889   0.733   0.667    0.500   1.000   0.250   0.400
1bqxA    0.750   1.000   0.600   0.600    0.375   1.000   0.286   0.167
1cp2A    0.750   0.000   1.000   0.000    1.000   0.000   1.000   0.000
1czpA    0.833   0.750   1.000   1.000    0.750   1.000   0.250   0.727
1daxA    1.000   1.000   1.000   1.000    0.462   0.000   0.500   0.000
1de0A    0.800   0.000   1.000   0.000    1.000   0.000   1.000   0.000
1dwlA    1.000   1.000   1.000   1.000    0.455   1.000   0.400   0.143
1e7pB    0.889   0.000   1.000   0.000    0.889   0.000   1.000   0.000
1e9mA    0.800   0.714   1.000   1.000    1.000   1.000   1.000   1.000
1eg9A    0.500   0.500   0.000   1.000    0.500   0.500   0.000   1.000
1ep1B    0.800   1.000   0.750   0.500    1.000   1.000   1.000   1.000
1f37A    1.000   0.000   1.000   0.000    1.000   0.000   1.000   0.000
1fcaA    0.333   0.500   0.286   0.167    0.889   1.000   0.500   0.875
1fdaA    0.700   0.667   0.750   0.800    0.300   0.000   0.300   0.000
1ffuA    0.357   0.000   0.455   0.000    0.000   0.000   0.000   0.000
1fiqA    0.438   0.400   0.455   0.250    0.125   0.000   0.250   0.000
1fp4A    0.611   0.167   0.833   0.333    0.611   0.000   1.000   0.000
1fp4B    0.600   0.250   0.833   0.500    0.600   0.250   0.833   0.500
1fp6A    0.750   0.000   1.000   0.000    0.000   0.000   0.000   0.000
1fqtA    0.900   1.000   0.000   0.900    1.000   1.000   0.000   1.000
1frfS    1.000   0.000   1.000   0.000    0.889   0.000   1.000   0.000
1fxdA    1.000   1.000   1.000   1.000    0.857   0.833   1.000   1.000
1fxrA    1.000   1.000   1.000   1.000    0.769   0.667   1.000   1.000
1g20C    0.833   0.000   0.833   0.000    1.000   0.000   1.000   0.000
1g8jB    0.357   0.571   0.143   0.400    1.000   1.000   0.000   1.000
1h0hB    0.000   0.000   0.000   0.000    1.000   1.000   0.000   1.000
1h1lA    0.833   0.000   0.833   0.000    0.333   0.000   0.667   0.000
1hlqA    1.000   1.000   0.000   1.000    1.000   1.000   0.000   1.000
1hpiA    1.000   1.000   0.000   1.000    1.000   1.000   0.000   1.000
1hrkA    1.000   0.000   1.000   0.000    1.000   0.000   1.000   0.000
1hrqA    1.000   1.000   0.000   1.000    0.000   0.000   0.000   0.000
1i7hA    0.818   0.714   1.000   1.000    0.727   0.714   0.750   0.833
1iqzA    1.000   1.000   1.000   1.000    0.727   0.625   1.000   1.000
1isuA    1.000   1.000   0.000   1.000    1.000   1.000   0.000   1.000
1jb0C    0.833   0.909   0.789   0.714    0.867   1.000   0.000   0.867
1jm1A    0.438   0.583   0.000   0.636    0.938   0.938   0.000   1.000
1jnrB    0.667   0.000   1.000   0.000    0.333   0.333   0.000   1.000
1jnrD    0.667   0.000   1.000   0.000    0.333   0.333   0.000   1.000
1jrpC    0.500   0.000   1.000   0.000    0.500   0.000   1.000   0.000
1keaA    1.000   1.000   0.000   1.000    0.000   0.000   0.000   0.000
1kf6B    0.889   0.000   1.000   0.000    0.778   0.000   1.000   0.000
1kg2A    0.500   0.500   0.000   1.000    0.000   0.000   0.000   0.000
1kqfB    0.000   0.000   0.000   0.000    0.000   0.000   0.000   0.000
1kqgB    0.000   0.000   0.000   0.000    1.000   0.000   1.000   0.000
1krhA    0.000   0.000   0.000   0.000    1.000   1.000   0.000   1.000
1l0vN    1.000   0.000   1.000   0.000    0.667   0.000   1.000   0.000
1l5hA    0.333   0.000   0.500   0.000    0.833   0.000   0.833   0.000
1l5hB    0.800   0.000   0.800   0.000    0.800   0.000   0.800   0.000
1l5pA    0.750   0.667   1.000   1.000    0.833   0.800   1.000   1.000
1l9gA    1.000   1.000   1.000   1.000    0.500   0.000   1.000   0.000
1m1nA    0.667   0.000   0.667   0.000    0.500   0.000   1.000   0.000
1m1yA    0.667   0.333   1.000   1.000    1.000   0.000   1.000   0.000
1m1yB    0.600   0.000   0.750   0.000    0.800   0.000   0.800   0.000
1mioA    0.750   0.333   0.889   0.500    0.583   0.000   1.000   0.000
1mioB    0.400   0.000   0.667   0.000    0.600   0.000   1.000   0.000
1nekB    0.889   0.000   1.000   0.000    0.667   0.000   1.000   0.000
1nykA    0.533   0.533   0.000   1.000    1.000   1.000   0.000   1.000
1oltA    1.000   1.000   1.000   1.000    0.400   1.000   0.250   0.250
1ornA    0.000   0.000   0.000   0.000    0.000   0.000   0.000   0.000
1p59A    1.000   1.000   0.000   1.000    1.000   0.000   1.000   0.000
1pijA    1.000   1.000   0.000   1.000    0.000   0.000   0.000   0.000
1q90C    0.846   0.917   0.000   0.917    1.000   1.000   0.000   1.000
1r30A    0.722   0.800   0.692   0.500    0.444   0.250   0.500   0.125
1rm6B    0.000   0.000   0.000   0.000    1.000   0.000   1.000   0.000
1sb3B    0.000   0.000   0.000   0.000    0.000   0.000   0.000   0.000
1ti2B    0.000   0.000   0.000   0.000    0.667   1.000   0.000   0.667
1ti6D    0.000   0.000   0.000   0.000    1.000   1.000   0.000   1.000
1tv7A    0.800   1.000   0.750   0.500    0.500   0.333   0.571   0.250
1tv7B    1.000   1.000   1.000   1.000    0.556   0.500   0.600   0.500
1tv8A    0.600   0.000   0.600   0.000    0.500   0.000   0.556   0.000
1uliA    0.600   0.600   0.000   1.000    0.600   0.600   0.000   1.000
1vckA    0.917   1.000   0.000   0.917    1.000   1.000   0.000   1.000
1vm9A    1.000   1.000   0.000   1.000    1.000   1.000   0.000   1.000
1vrlA    0.500   0.500   0.000   1.000    1.000   0.000   1.000   0.000
1ww9A    0.833   1.000   0.000   0.833    0.833   0.833   0.000   1.000
1xerA    0.714   0.700   0.722   0.583    0.786   1.000   0.250   0.769
1yq3B    1.000   0.000   1.000   0.000    1.000   0.000   1.000   0.000
1z01A    1.000   1.000   0.000   1.000    1.000   1.000   0.000   1.000
1zj8A    0.000   0.000   0.000   0.000    0.667   0.667   0.000   1.000
1zrtE    0.692   0.667   0.750   0.857    1.000   1.000   0.000   1.000
2a5hA    0.800   0.750   1.000   1.000    0.400   0.500   0.333   0.333
2akjA    0.000   0.000   0.000   0.000    0.250   0.250   0.000   1.000
2b1xA    0.800   0.800   0.000   1.000    0.600   0.600   0.000   1.000
2d3yA    1.000   1.000   0.000   1.000    1.000   1.000   0.000   1.000
2e7pA    1.000   1.000   1.000   1.000    0.250   0.000   0.250   0.000
2fb2A    0.600   0.000   0.600   0.000    0.800   1.000   0.750   0.500
2fb2B    1.000   1.000   1.000   1.000    0.800   1.000   0.750   0.500
2fug2    0.500   0.000   1.000   0.000    1.000   1.000   1.000   1.000
2fug6    0.917   0.000   0.917   0.000    0.417   0.125   1.000   1.000
2fug9    0.333   0.000   0.500   0.000    1.000   1.000   0.000   1.000
2fugK    0.000   0.000   0.000   0.000    1.000   1.000   0.000   1.000
2g36A    0.500   0.000   1.000   0.000    0.000   0.000   0.000   0.000
2gmhA    1.000   1.000   0.000   1.000    1.000   1.000   0.000   1.000
2goyA    1.000   0.000   1.000   0.000    0.500   0.000   1.000   0.000
2hipA    1.000   1.000   0.000   1.000    1.000   1.000   0.000   1.000
2ht9A    0.833   1.000   0.750   0.667    0.833   0.750   1.000   1.000
2i7fA    0.923   1.000   0.000   0.923    1.000   1.000   0.000   1.000
2ivfB    0.000   0.000   0.000   0.000    0.750   1.000   0.000   0.750
2jh3A    1.000   0.000   1.000   0.000    1.000   0.000   1.000   0.000
2piaA    0.750   1.000   0.667   0.500    1.000   1.000   1.000   1.000
2q3wA    0.933   1.000   0.000   0.933    1.000   1.000   0.000   1.000
2v4jA    0.333   0.500   0.250   0.250    0.667   0.667   0.000   1.000
2v4jB    0.167   0.000   0.200   0.000    0.667   0.667   0.000   1.000
2vdcG    1.000   1.000   1.000   1.000    0.500   0.500   0.000   1.000
2vpwB    1.000   0.000   1.000   0.000    0.000   0.000   0.000   0.000
2vsfA    1.000   0.000   1.000   0.000    0.000   0.000   0.000   0.000
2wciA    0.500   1.000   0.000   0.500    1.000   1.000   0.000   1.000
2wdvB    1.000   0.000   1.000   0.000    1.000   0.000   1.000   0.000
2wpnA    1.000   0.000   1.000   0.000    1.000   0.000   1.000   0.000
2wscC    0.692   0.714   0.667   0.714    0.077   0.000   0.077   0.000
2wulA    1.000   1.000   1.000   1.000    1.000   1.000   1.000   1.000
2xdqA    0.800   0.000   0.800   0.000    0.800   0.000   1.000   0.000
2xdqB    0.333   0.000   0.500   0.000    0.833   0.000   1.000   0.000
2y0fA    0.750   0.000   1.000   0.000    0.250   0.000   1.000   0.000
2yclA    1.000   0.000   1.000   0.000    1.000   0.000   1.000   0.000
2z7eB    1.000   0.000   1.000   0.000    0.500   0.000   1.000   0.000
2zhgA    1.000   0.000   1.000   0.000    1.000   0.000   1.000   0.000
2zvsC    1.000   1.000   1.000   1.000    0.308   0.000   0.308   0.000
2zylA    1.000   1.000   0.000   1.000    0.667   0.667   0.000   1.000
3a04A    1.000   1.000   0.000   1.000    0.000   0.000   0.000   0.000
3aekA    0.167   0.000   0.167   0.000    0.500   0.000   1.000   0.000
3aekB    0.625   0.000   0.833   0.000    0.625   0.000   1.000   0.000
3c8fA    1.000   1.000   1.000   1.000    0.444   0.333   0.500   0.250
3ciwA    1.000   1.000   1.000   1.000    0.375   0.333   0.400   0.250
3cixA    0.556   0.000   0.556   0.000    0.444   0.000   0.500   0.000
3crvA    1.000   0.000   1.000   0.000    0.000   0.000   0.000   0.000
3d89A    0.933   1.000   0.000   0.933    1.000   1.000   0.000   1.000
3dnfA    0.667   0.000   1.000   0.000    1.000   0.000   1.000   0.000
3f7tA    0.833   0.000   1.000   0.000    0.667   0.000   1.000   0.000
3fwyA    0.667   0.000   1.000   0.000    0.000   0.000   0.000   0.000
3gb4A    1.000   1.000   0.000   1.000    0.667   0.667   0.000   1.000
3gceA    0.889   1.000   0.000   0.889    1.000   1.000   0.000   1.000
3gitA    0.000   0.000   0.000   0.000    1.000   0.000   1.000   0.000
3h31A    1.000   1.000   0.000   1.000    1.000   1.000   0.000   1.000
3iam9    0.333   0.000   0.500   0.000    0.000   0.000   0.000   0.000
3iasP    0.333   0.000   0.500   0.000    0.000   0.000   0.000   0.000
3lxfA    0.800   0.750   1.000   1.000    0.800   0.750   1.000   1.000
3lzdA    0.000   0.000   0.000   0.000    0.000   0.000   0.000   0.000
3mm6B    0.000   0.000   0.000   0.000    0.333   0.000   0.333   0.000
3mm7A    0.333   0.500   0.250   0.250    0.333   0.000   0.333   0.000
3mmbB    0.333   0.000   0.333   0.000    0.333   0.000   0.333   0.000
3myrA    1.000   0.000   1.000   0.000    1.000   0.000   1.000   0.000
3n0qA    0.500   0.500   0.000   1.000    0.000   0.000   0.000   0.000
3n5nX    1.000   1.000   0.000   1.000    0.000   0.000   0.000   0.000
3noyA    0.857   0.000   1.000   0.000    0.714   0.000   1.000   0.000
3o3mB    1.000   0.000   1.000   0.000    1.000   0.000   1.000   0.000
3o3nB    1.000   0.000   1.000   0.000    1.000   0.000   1.000   0.000
3or1A    0.333   0.500   0.250   0.250    0.333   0.000   0.333   0.000
3or1E    0.000   0.000   0.000   0.000    0.333   0.000   0.333   0.000
3or2A    0.000   0.000   0.000   0.000    0.333   0.000   0.333   0.000
3or2E    0.333   0.000   0.333   0.000    0.333   0.000   0.333   0.000
3p4pB    1.000   0.000   1.000   0.000    1.000   0.000   1.000   0.000
3pdiA    0.857   0.500   1.000   1.000    0.714   0.000   1.000   0.000
3pdiB    0.286   0.000   0.500   0.000    0.714   0.000   1.000   0.000
3pdiE    0.714   0.333   1.000   1.000    0.571   0.000   1.000   0.000
3pdiF    0.286   0.000   0.500   0.000    0.571   0.000   1.000   0.000
3pniA    1.000   1.000   1.000   1.000    0.500   0.000   0.538   0.000
3rf9A    0.833   0.800   1.000   1.000    0.333   0.000   0.333   0.000
3rf9B    0.833   0.800   1.000   1.000    0.500   0.667   0.333   0.500

# Ligand-binding
#                   Location            |             Features
# PDB-ID   ACC     TPR     SPC     PPV  |   ACC     TPR     SPC     PPV
102lA    0.750   0.000   0.750   0.000    0.375   0.000   0.375   0.000
102mA    0.977   0.971   1.000   1.000    0.909   1.000   0.636   0.892
11bgA    0.000   0.000   0.000   0.000    0.333   1.000   0.000   0.333
121pA    0.735   0.652   0.779   0.612    0.659   0.872   0.261   0.688
129lA    0.800   0.000   0.800   0.000    0.500   0.000   0.500   0.000
13gsA    0.016   1.000   0.000   0.016    0.000   0.000   0.000   0.000
154lA    0.571   1.000   0.400   0.400    0.714   1.000   0.333   0.667
17gsA    0.773   1.000   0.167   0.762    0.909   1.000   0.000   0.909
182lA    0.667   0.000   0.667   0.000    0.333   0.000   0.333   0.000
183lA    0.667   0.000   0.667   0.000    0.333   0.000   0.333   0.000
184lA    0.714   0.000   0.714   0.000    0.429   0.000   0.429   0.000
185lA    0.667   0.000   0.667   0.000    0.333   0.000   0.333   0.000
19gsA    0.405   1.000   0.000   0.405    0.000   0.000   0.000   0.000
1a01A    1.000   1.000   1.000   1.000    0.778   1.000   0.231   0.762
1a0jA    0.556   1.000   0.333   0.429    0.111   1.000   0.000   0.111
1a27A    0.480   0.905   0.306   0.349    0.323   1.000   0.000   0.323
1a28A    0.545   1.000   0.167   0.500    0.182   1.000   0.100   0.100
1a2tA    1.000   0.000   1.000   0.000    1.000   0.000   1.000   0.000
1a48A    0.000   0.000   0.000   0.000    0.000   0.000   0.000   0.000
1a4iA    0.473   0.857   0.341   0.308    0.636   1.000   0.000   0.636
1a4mA    0.585   0.192   0.768   0.278    0.024   1.000   0.000   0.024
1a4qA    0.667   0.000   0.667   0.000    0.000   0.000   0.000   0.000
1a54A    0.400   0.000   0.400   0.000    0.000   0.000   0.000   0.000
1a5vA    0.909   0.000   0.909   0.000    0.727   0.000   0.727   0.000
1a7cA    0.000   0.000   0.000   0.000    0.000   0.000   0.000   0.000
1a7tA    0.789   0.923   0.720   0.632    0.211   1.000   0.189   0.032
1a82A    0.431   0.400   0.432   0.023    0.078   0.800   0.054   0.028
1a8uA    0.678   0.682   0.676   0.405    0.022   1.000   0.000   0.022
1a9yA    0.429   0.986   0.174   0.354    0.699   1.000   0.000   0.699
1a9zA    0.123   0.000   0.123   0.000    0.053   1.000   0.000   0.053
1aaxA    0.400   0.750   0.312   0.214    0.000   0.000   0.000   0.000
1abaA    0.815   0.000   0.846   0.000    0.259   1.000   0.245   0.024
1ad2A    1.000   0.000   1.000   0.000    1.000   0.000   1.000   0.000
1adlA    0.708   0.200   0.842   0.250    0.458   1.000   0.381   0.188
1adsA    1.000   1.000   1.000   1.000    0.179   1.000   0.021   0.164
1afbA    0.500   1.000   0.333   0.333    0.417   1.000   0.222   0.300
1afkA    0.000   0.000   0.000   0.000    0.250   1.000   0.000   0.250
1aflA    0.000   0.000   0.000   0.000    0.500   1.000   0.000   0.500
1afwA    0.000   0.000   0.000   0.000    0.000   0.000   0.000   0.000
1ag9A    0.893   0.500   0.910   0.194    0.247   0.789   0.215   0.057
1ai2A    0.000   0.000   0.000   0.000    0.125   1.000   0.000   0.125
1ai9A    0.837   0.600   0.909   0.667    0.488   0.750   0.261   0.469
1aj8A    0.500   1.000   0.000   0.500    0.500   1.000   0.000   0.500
1ajkA    0.571   0.333   0.636   0.200    0.143   0.500   0.083   0.083
1ajsA    0.702   1.000   0.056   0.696    0.579   1.000   0.000   0.579
1akdA    0.292   1.000   0.000   0.292    0.000   0.000   0.000   0.000
1akqA    0.959   0.643   0.981   0.692    0.324   0.750   0.273   0.111
1al6A    0.667   1.000   0.000   0.667    0.667   1.000   0.000   0.667
1amkA    0.760   0.389   0.877   0.500    0.027   0.000   0.027   0.000
1amuA    0.500   1.000   0.000   0.500    0.214   1.000   0.000   0.214
1amwA    0.500   0.600   0.000   0.750    0.833   1.000   0.000   0.833
1amzA    0.333   1.000   0.000   0.333    0.000   0.000   0.000   0.000
1anfA    0.553   0.875   0.487   0.259    0.234   1.000   0.000   0.234
1aoeA    0.909   1.000   0.897   0.556    0.250   0.000   0.250   0.000
1aozA    0.000   0.000   0.000   0.000    0.400   1.000   0.000   0.400
1apbA    0.857   0.789   0.882   0.714    0.029   0.000   0.029   0.000
1aqbA    0.545   0.625   0.500   0.417    0.136   1.000   0.095   0.050
1aquA    0.625   0.500   0.667   0.333    0.438   1.000   0.182   0.357
1armA    0.667   0.000   0.667   0.000    0.000   0.000   0.000   0.000
1arpA    0.750   1.000   0.500   0.667    0.250   1.000   0.000   0.250
1artA    0.684   1.000   0.053   0.679    0.579   1.000   0.000   0.579
1asuA    0.750   0.000   0.750   0.000    0.500   0.000   0.500   0.000
1at5A    0.200   1.000   0.000   0.200    0.800   1.000   0.000   0.800
1atlA    1.000   1.000   1.000   1.000    0.286   0.000   0.286   0.000
1ax0A    1.000   1.000   1.000   1.000    0.000   0.000   0.000   0.000
1ax1A    1.000   1.000   1.000   1.000    0.625   1.000   0.000   0.625
1axwA    0.500   1.000   0.000   0.500    0.500   1.000   0.000   0.500
1ayxA    0.769   1.000   0.750   0.250    0.077   1.000   0.000   0.077
1az1A    0.848   0.333   0.884   0.167    0.022   0.000   0.022   0.000
1az8A    0.273   0.750   0.000   0.300    0.000   0.000   0.000   0.000
1b0bA    0.978   0.972   1.000   1.000    0.891   1.000   0.583   0.872
1b0dA    0.400   1.000   0.250   0.250    0.200   0.000   0.200   0.000
1b0eA    0.267   0.800   0.000   0.286    0.000   0.000   0.000   0.000
1b0uA    0.800   0.800   0.800   0.923    0.750   1.000   0.000   0.750
1b11A    0.750   1.000   0.714   0.333    0.125   1.000   0.000   0.125
1b16A    0.623   0.866   0.388   0.577    0.647   1.000   0.000   0.647
1b1cA    0.951   0.556   0.983   0.714    0.336   0.800   0.306   0.069
1b1iA    0.000   0.000   0.000   0.000    0.250   1.000   0.000   0.250
1b2lA    0.265   0.600   0.260   0.012    0.006   1.000   0.000   0.006
1b2rA    0.556   1.000   0.333   0.429    0.667   1.000   0.000   0.667
1b32A    0.000   0.000   0.000   0.000    0.000   0.000   0.000   0.000
1b37A    0.469   1.000   0.000   0.469    0.594   1.000   0.000   0.594
1b3fA    0.000   0.000   0.000   0.000    0.000   0.000   0.000   0.000
1b4pA    0.405   1.000   0.000   0.405    0.048   1.000   0.000   0.048
1b4vA    0.364   1.000   0.000   0.364    0.576   1.000   0.000   0.576
1b59A    1.000   1.000   0.000   1.000    0.000   0.000   0.000   0.000
1b5eA    0.000   0.000   0.000   0.000    0.000   0.000   0.000   0.000
1b5qA    0.062   1.000   0.000   0.062    0.000   0.000   0.000   0.000
1b63A    0.333   1.000   0.000   0.333    0.333   1.000   0.000   0.333
1b66A    0.500   0.333   1.000   1.000    0.750   1.000   0.500   0.667
1b6jA    0.250   0.000   0.400   0.000    0.250   1.000   0.000   0.250
1b8aA    0.778   1.000   0.333   0.750    0.333   1.000   0.000   0.333
1b8oA    1.000   1.000   1.000   1.000    0.100   1.000   0.000   0.100
1ba0A    0.471   0.667   0.364   0.364    0.353   1.000   0.000   0.353
1bavA    0.500   0.000   0.500   0.000    0.000   0.000   0.000   0.000
1bcdA    1.000   1.000   0.000   1.000    0.000   0.000   0.000   0.000
1bcxA    0.625   0.667   0.600   0.500    0.625   0.800   0.333   0.667
1bd0A    0.750   0.417   0.841   0.417    0.179   1.000   0.042   0.148
1bdmA    0.659   0.935   0.069   0.682    0.780   1.000   0.000   0.780
1beuA    0.609   0.691   0.533   0.576    0.026   1.000   0.018   0.009
1bg2A    1.000   1.000   0.000   1.000    1.000   1.000   0.000   1.000
1bg4A    0.742   0.000   0.742   0.000    0.075   1.000   0.035   0.043
1bgpA    0.667   1.000   0.000   0.667    0.333   1.000   0.000   0.333
1bgvA    0.667   1.000   0.571   0.400    0.222   1.000   0.000   0.222
1bh6A    0.920   0.000   0.972   0.000    0.067   0.000   0.067   0.000
1birA    0.800   1.000   0.667   0.667    0.600   1.000   0.500   0.333
1bitA    0.071   0.000   0.071   0.000    0.143   1.000   0.000   0.143
1bjuA    0.727   1.000   0.250   0.700    0.000   0.000   0.000   0.000
1bk0A    0.286   0.500   0.200   0.200    0.000   0.000   0.000   0.000
1bkjA    0.583   1.000   0.000   0.583    1.000   1.000   0.000   1.000
1bl4A    1.000   0.000   1.000   0.000    0.333   0.000   0.333   0.000
1bmaA    0.400   0.857   0.000   0.429    0.000   0.000   0.000   0.000
1bq6A    0.250   1.000   0.143   0.143    0.125   1.000   0.000   0.125
1bs1A    0.477   0.612   0.452   0.174    0.071   1.000   0.059   0.014
1bs4A    0.667   1.000   0.000   0.667    0.000   0.000   0.000   0.000
1btwA    0.182   1.000   0.100   0.100    0.000   0.000   0.000   0.000
1bu7A    0.292   1.000   0.000   0.292    0.292   1.000   0.000   0.292
1bulA    0.000   0.000   0.000   0.000    0.000   0.000   0.000   0.000
1bvaA    1.000   1.000   0.000   1.000    1.000   1.000   0.000   1.000
1bvcA    1.000   1.000   1.000   1.000    0.119   1.000   0.098   0.026
1bw9A    0.444   0.909   0.294   0.294    0.300   1.000   0.000   0.300
1bwaA    0.000   0.000   0.000   0.000    0.000   0.000   0.000   0.000
1bx4A    0.617   0.941   0.488   0.421    0.600   1.000   0.000   0.600
1bxkA    0.671   1.000   0.152   0.650    0.765   1.000   0.000   0.765
1bxoA    0.333   1.000   0.200   0.200    0.000   0.000   0.000   0.000
1bybA    0.446   0.545   0.422   0.188    0.250   1.000   0.000   0.250
1bz6A    0.190   0.000   0.190   0.000    0.095   0.000   0.095   0.000
1bzsA    0.750   0.500   0.812   0.400    0.300   0.000   0.300   0.000
1c0iA    0.018   1.000   0.000   0.018    0.202   1.000   0.000   0.202
1c0kA    0.000   0.000   0.000   0.000    0.611   1.000   0.000   0.611
1c0lA    0.056   1.000   0.000   0.056    0.000   0.000   0.000   0.000
1c1hA    0.931   0.000   0.931   0.000    0.034   0.000   0.034   0.000
1c1lA    0.929   0.889   0.947   0.889    0.607   0.938   0.167   0.600
1c1pA    0.727   1.000   0.250   0.700    0.000   0.000   0.000   0.000
1c1qA    0.636   1.000   0.200   0.600    0.000   0.000   0.000   0.000
1c1sA    0.636   1.000   0.200   0.600    0.000   0.000   0.000   0.000
1c21A    0.500   1.000   0.000   0.500    0.000   0.000   0.000   0.000
1c24A    0.250   1.000   0.000   0.250    0.000   0.000   0.000   0.000
1c2fA    0.182   1.000   0.100   0.100    0.000   0.000   0.000   0.000
1c39A    1.000   0.000   1.000   0.000    0.667   0.000   1.000   0.000
1c3wA    0.250   0.000   0.250   0.000    0.278   1.000   0.000   0.278
1c4oA    0.500   0.000   0.500   0.000    0.000   0.000   0.000   0.000
1c4qA    1.000   0.000   1.000   0.000    0.385   0.000   0.625   0.000
1c53A    0.840   0.818   0.857   0.818    0.720   1.000   0.500   0.611
1c5qA    0.455   0.833   0.000   0.500    0.000   0.000   0.000   0.000
1c5rA    0.091   0.000   0.091   0.000    0.000   0.000   0.000   0.000
1c5tA    0.455   1.000   0.143   0.400    0.000   0.000   0.000   0.000
1c6rA    0.885   0.900   0.875   0.818    0.654   1.000   0.357   0.571
1c83A    0.556   0.800   0.250   0.571    0.000   0.000   0.000   0.000
1c88A    0.556   0.800   0.250   0.571    0.000   0.000   0.000   0.000
1c8uA    0.500   0.000   0.500   0.000    0.000   0.000   0.000   0.000
1c9sA    1.000   0.000   1.000   0.000    0.556   0.000   0.556   0.000
1c9yA    0.581   0.833   0.554   0.167    0.016   1.000   0.000   0.016
1cb0A    0.867   1.000   0.750   0.778    0.133   1.000   0.071   0.071
1cbsA    0.870   1.000   0.857   0.400    0.435   1.000   0.409   0.071
1cc7A    0.960   0.000   1.000   0.000    0.480   0.000   0.480   0.000
1cc8A    1.000   0.000   1.000   0.000    0.552   0.000   0.552   0.000
1celA    1.000   0.000   1.000   0.000    0.000   0.000   0.000   0.000
1cf3A    0.393   1.000   0.056   0.370    0.571   1.000   0.000   0.571
1cg6A    1.000   1.000   1.000   1.000    0.133   1.000   0.071   0.071
1cgkA    0.125   0.000   0.125   0.000    0.000   0.000   0.000   0.000
1cgzA    0.125   0.000   0.125   0.000    0.000   0.000   0.000   0.000
1chmA    0.667   1.000   0.333   0.600    0.000   0.000   0.000   0.000
1chwA    0.167   1.000   0.130   0.048    0.000   0.000   0.000   0.000
1cilA    1.000   1.000   0.000   1.000    0.500   1.000   0.000   0.500
1cipA    0.815   0.840   0.500   0.955    0.926   0.960   0.500   0.960
1cjcA    0.500   1.000   0.000   0.500    0.773   1.000   0.000   0.773
1ck6A    0.250   0.000   0.250   0.000    0.000   0.000   0.000   0.000
1cmcA    1.000   0.000   1.000   0.000    0.667   0.000   0.667   0.000
1cmnA    0.250   1.000   0.000   0.250    0.250   1.000   0.000   0.250
1cmpA    0.000   0.000   0.000   0.000    0.000   0.000   0.000   0.000
1cnxA    1.000   1.000   0.000   1.000    0.000   0.000   0.000   0.000
1coyA    0.000   0.000   0.000   0.000    0.000   0.000   0.000   0.000
1cpcA    0.826   0.250   0.947   0.500    0.217   1.000   0.143   0.100
1cq1A    0.464   0.000   0.481   0.000    0.143   1.000   0.000   0.143
1cqqA    0.471   0.889   0.000   0.500    0.000   0.000   0.000   0.000
1cqsA    0.526   1.000   0.357   0.357    0.105   0.000   0.105   0.000
1cqxA    0.190   1.000   0.000   0.190    0.333   1.000   0.000   0.333
1cv8A    0.571   0.250   1.000   1.000    0.143   0.000   0.143   0.000
1cxyA    1.000   1.000   1.000   1.000    0.667   1.000   0.000   0.667
1cydA    0.589   0.859   0.316   0.559    0.614   0.992   0.000   0.617
1czsA    0.636   1.000   0.556   0.333    0.091   0.000   0.091   0.000
1d06A    0.412   1.000   0.286   0.231    0.176   1.000   0.067   0.125
1d0sA    1.000   0.000   1.000   0.000    0.000   0.000   0.000   0.000
1d0vA    0.500   0.000   1.000   0.000    0.000   0.000   0.000   0.000
1d1iA    1.000   0.000   1.000   0.000    0.462   0.200   0.625   0.250
1d1qA    0.983   0.667   1.000   1.000    0.333   0.000   0.333   0.000
1d2nA    0.825   0.875   0.750   0.840    0.750   1.000   0.000   0.750
1d2sA    0.875   0.000   0.875   0.000    0.062   0.000   0.062   0.000
1d3gA    0.470   0.604   0.448   0.154    0.038   1.000   0.000   0.038
1d3hA    0.558   0.000   0.558   0.000    0.000   0.000   0.000   0.000
1d3vA    0.946   0.333   1.000   1.000    0.027   0.000   0.027   0.000
1d4aA    0.647   0.500   0.652   0.042    0.706   1.000   0.000   0.706
1d4hA    0.167   0.000   0.250   0.000    0.000   0.000   0.000   0.000
1d4oA    0.921   0.333   0.988   0.750    0.371   0.750   0.158   0.333
1d4xA    0.600   1.000   0.500   0.333    0.200   1.000   0.000   0.200
1d4yA    0.833   1.000   0.750   0.667    0.000   0.000   0.000   0.000
1d6fA    0.250   1.000   0.143   0.143    0.000   0.000   0.000   0.000
1d7oA    0.417   0.873   0.210   0.333    0.382   1.000   0.000   0.382
1d7uA    0.544   1.000   0.000   0.544    0.456   1.000   0.000   0.456
1daaA    0.333   1.000   0.000   0.333    0.333   1.000   0.000   0.333
1dadA    0.513   0.686   0.462   0.276    0.632   0.989   0.113   0.618
1db1A    0.636   1.000   0.200   0.600    0.182   1.000   0.100   0.100
1dboA    0.286   0.000   0.286   0.000    0.000   0.000   0.000   0.000
1dbwA    0.827   0.000   0.827   0.000    0.267   0.800   0.185   0.131
1df7A    0.731   0.750   0.725   0.450    0.596   0.923   0.487   0.375
1df8A    0.917   0.500   1.000   1.000    0.333   1.000   0.273   0.111
1dg7A    0.821   1.000   0.783   0.500    0.393   0.000   0.393   0.000
1dg9A    0.969   0.667   0.984   0.667    0.369   1.000   0.359   0.024
1dgfA    0.000   0.000   0.000   0.000    0.000   0.000   0.000   0.000
1dgmA    0.462   0.750   0.333   0.333    0.692   1.000   0.200   0.667
1dhiA    0.810   0.750   0.816   0.300    0.381   1.000   0.350   0.071
1dimA    0.842   0.857   0.833   0.750    0.053   0.000   0.053   0.000
1djpA    0.750   0.000   0.750   0.000    0.250   1.000   0.000   0.250
1dk0A    1.000   0.000   1.000   0.000    1.000   0.000   1.000   0.000
1dl2A    0.600   0.000   0.600   0.000    0.067   1.000   0.000   0.067
1dl5A    0.879   1.000   0.000   0.879    0.879   1.000   0.000   0.879
1dlgA    0.000   0.000   0.000   0.000    0.000   0.000   0.000   0.000
1dljA    0.278   0.900   0.038   0.265    0.722   1.000   0.000   0.722
1dllA    1.000   0.000   1.000   0.000    0.000   0.000   0.000   0.000
1dltA    0.333   1.000   0.000   0.333    0.333   1.000   0.000   0.333
1dlwA    0.980   0.970   1.000   1.000    0.784   1.000   0.389   0.750
1dlyA    1.000   1.000   1.000   1.000    0.779   0.971   0.576   0.708
1dm1A    0.977   0.971   1.000   1.000    0.837   1.000   0.222   0.829
1dmgA    1.000   0.000   1.000   0.000    0.444   0.000   0.444   0.000
1dncA    0.478   1.000   0.000   0.478    0.826   1.000   0.000   0.826
1dnlA    0.538   1.000   0.000   0.538    0.615   1.000   0.000   0.615
1do1A    0.190   0.000   0.190   0.000    0.071   0.000   0.071   0.000
1dpjA    0.000   0.000   0.000   0.000    0.200   1.000   0.000   0.200
1dpoA    0.111   0.000   0.111   0.000    0.222   1.000   0.000   0.222
1dpwA    0.300   1.000   0.222   0.125    0.200   0.000   0.200   0.000
1dqeA    0.875   0.800   0.909   0.800    0.438   1.000   0.400   0.100
1dqnA    0.714   0.333   0.739   0.077    0.327   0.000   0.327   0.000
1dqpA    0.830   0.778   0.842   0.538    0.340   1.000   0.326   0.031
1dqsA    0.600   1.000   0.000   0.600    0.600   1.000   0.000   0.600
1dqyA    0.255   0.000   0.255   0.000    0.059   1.000   0.000   0.059
1dryA    0.611   0.667   0.556   0.600    0.000   0.000   0.000   0.000
1dtdA    0.750   0.000   0.750   0.000    0.125   1.000   0.000   0.125
1dugA    0.500   1.000   0.083   0.476    0.909   1.000   0.333   0.905
1dvjA    0.634   0.419   0.852   0.743    0.098   1.000   0.051   0.051
1dvtA    1.000   0.000   1.000   0.000    0.182   0.000   0.182   0.000
1dvuA    1.000   0.000   1.000   0.000    0.167   0.000   0.167   0.000
1dvyA    1.000   0.000   1.000   0.000    0.167   0.000   0.167   0.000
1dvzA    1.000   0.000   1.000   0.000    0.167   0.000   0.167   0.000
1dw0A    0.824   0.833   0.800   0.909    0.765   1.000   0.200   0.750
1dxyA    0.549   0.947   0.312   0.450    0.608   1.000   0.000   0.608
1dy4A    1.000   0.000   1.000   0.000    0.000   0.000   0.000   0.000
1dy5A    0.250   1.000   0.000   0.250    0.000   0.000   0.000   0.000
1dyjA    0.851   1.000   0.841   0.300    0.426   0.000   0.426   0.000
1dyrA    0.833   0.750   0.864   0.667    0.350   0.941   0.116   0.296
1dytA    0.000   0.000   0.000   0.000    0.500   1.000   0.000   0.500
1dz4A    0.194   1.000   0.000   0.194    0.097   1.000   0.000   0.097
1dzkA    0.816   0.857   0.806   0.500    0.316   0.000   0.316   0.000
1dzmA    0.821   0.857   0.812   0.500    0.308   0.000   0.308   0.000
1dzpA    0.775   0.667   0.806   0.500    0.325   0.000   0.325   0.000
1e00A    0.795   0.750   0.806   0.500    0.385   1.000   0.351   0.077
1e0bA    1.000   0.000   1.000   0.000    0.600   0.000   0.600   0.000
1e0vA    0.672   0.227   0.767   0.172    0.128   0.938   0.009   0.122
1e12A    0.000   0.000   0.000   0.000    0.000   0.000   0.000   0.000
1e19A    0.700   0.667   0.714   0.500    0.700   1.000   0.000   0.700
1e1kA    0.045   1.000   0.000   0.045    0.773   1.000   0.000   0.773
1e1vA    0.667   0.960   0.000   0.686    0.000   0.000   0.000   0.000
1e2dA    0.576   0.784   0.514   0.323    0.567   1.000   0.076   0.551
1e2gA    0.475   0.500   0.474   0.047    0.041   0.000   0.041   0.000
1e2kA    0.421   1.000   0.154   0.353    0.000   0.000   0.000   0.000
1e39A    0.217   0.917   0.042   0.193    0.217   1.000   0.000   0.217
1e42A    0.000   0.000   0.000   0.000    1.000   1.000   0.000   1.000
1e4hA    1.000   0.000   1.000   0.000    0.214   0.000   0.214   0.000
1e59A    0.700   0.000   0.700   0.000    0.100   0.000   0.100   0.000
1e5hA    0.625   0.714   0.000   0.833    0.250   1.000   0.000   0.250
1e5jA    0.696   0.273   0.730   0.075    0.041   1.000   0.034   0.007
1e5kA    0.829   0.000   0.829   0.000    0.317   1.000   0.263   0.097
1e6aA    0.000   0.000   0.000   0.000    0.000   0.000   0.000   0.000
1e6cA    0.575   0.000   0.581   0.000    0.112   1.000   0.094   0.022
1e6uA    0.249   1.000   0.055   0.215    0.256   1.000   0.000   0.256
1e6wA    0.593   0.849   0.344   0.556    0.677   0.992   0.016   0.679
1e6yA    0.000   0.000   0.000   0.000    0.500   1.000   0.000   0.500
1e6zA    0.625   0.263   0.693   0.139    0.125   1.000   0.000   0.125
1e7qA    0.022   0.000   0.022   0.000    0.000   0.000   0.000   0.000
1e7wA    0.507   0.899   0.365   0.338    0.322   0.990   0.005   0.321
1e84A    0.963   0.667   1.000   1.000    0.481   0.750   0.435   0.188
1e9bA    0.513   0.818   0.481   0.143    0.052   0.000   0.052   0.000
1e9cA    0.426   0.600   0.417   0.048    0.046   0.000   0.046   0.000
1e9gA    0.000   0.000   0.000   0.000    0.000   0.000   0.000   0.000
1easA    0.333   0.833   0.000   0.357    0.000   0.000   0.000   0.000
1eaxA    0.462   1.000   0.300   0.300    0.077   1.000   0.000   0.077
1eazA    0.818   0.857   0.750   0.857    0.273   1.000   0.200   0.111
1eblA    0.125   0.000   0.125   0.000    0.000   0.000   0.000   0.000
1ec8A    0.667   0.571   0.750   0.667    0.111   1.000   0.000   0.111
1ecaA    0.977   1.000   0.909   0.971    0.886   1.000   0.500   0.872
1ecsA    0.562   0.500   0.567   0.071    0.375   1.000   0.167   0.286
1ee2A    0.688   1.000   0.167   0.667    0.750   1.000   0.000   0.750
1eehA    0.333   1.000   0.000   0.333    0.333   1.000   0.000   0.333
1eg2A    0.550   1.000   0.500   0.182    0.550   1.000   0.000   0.550
1eg9A    0.500   1.000   0.000   0.500    0.250   1.000   0.000   0.250
1ehbA    1.000   1.000   0.000   1.000    1.000   1.000   0.000   1.000
1eizA    0.759   0.563   0.891   0.778    0.583   0.934   0.245   0.544
1ej2A    0.774   0.500   0.840   0.429    0.355   0.600   0.238   0.273
1ejbA    0.937   1.000   0.935   0.200    0.317   1.000   0.295   0.044
1ejcA    0.000   0.000   0.000   0.000    0.000   0.000   0.000   0.000
1ejdA    0.000   0.000   0.000   0.000    0.000   0.000   0.000   0.000
1ejnA    0.267   0.800   0.000   0.286    0.000   0.000   0.000   0.000
1ek0A    0.429   0.000   0.429   0.000    0.416   1.000   0.082   0.384
1ekxA    0.476   0.300   0.531   0.167    0.000   0.000   0.000   0.000
1el3A    0.893   0.000   0.893   0.000    0.018   0.000   0.018   0.000
1el4A    0.833   1.000   0.800   0.500    0.667   1.000   0.600   0.333
1el5A    0.304   1.000   0.000   0.304    0.370   1.000   0.000   0.370
1el7A    0.043   1.000   0.000   0.043    0.000   0.000   0.000   0.000
1el8A    0.043   1.000   0.000   0.043    0.000   0.000   0.000   0.000
1elfA    0.133   1.000   0.071   0.071    0.000   0.000   0.000   0.000
1elgA    0.133   1.000   0.071   0.071    0.000   0.000   0.000   0.000
1eljA    0.500   0.667   0.429   0.333    0.300   1.000   0.000   0.300
1eluA    0.414   1.000   0.029   0.404    0.302   1.000   0.024   0.289
1elvA    0.000   0.000   0.000   0.000    0.071   1.000   0.000   0.071
1elwA    0.538   0.000   0.538   0.000    0.308   1.000   0.250   0.100
1emdA    0.374   0.947   0.046   0.362    0.413   1.000   0.000   0.413
1enuA    0.743   0.250   0.806   0.143    0.000   0.000   0.000   0.000
1epzA    0.438   1.000   0.250   0.308    0.000   0.000   0.000   0.000
1eqcA    0.425   0.316   0.480   0.235    0.027   1.000   0.009   0.018
1eqdA    0.200   0.000   0.200   0.000    0.200   1.000   0.000   0.200
1eqjA    0.556   1.000   0.200   0.500    0.111   1.000   0.000   0.111
1eqmA    0.875   0.000   1.000   0.000    0.250   0.000   0.250   0.000
1erbA    0.529   1.000   0.385   0.333    0.118   0.000   0.118   0.000
1erxA    0.200   0.000   0.200   0.000    0.200   1.000   0.000   0.200
1eswA    0.438   1.000   0.426   0.036    0.083   1.000   0.000   0.083
1etaA    1.000   0.000   1.000   0.000    0.091   0.000   0.091   0.000
1eu8A    0.600   0.609   0.591   0.609    0.311   1.000   0.000   0.311
1evlA    0.800   1.000   0.333   0.778    0.200   1.000   0.000   0.200
1evyA    0.023   0.000   0.023   0.000    0.000   0.000   0.000   0.000
1ew6A    1.000   1.000   1.000   1.000    0.837   0.971   0.500   0.829
1ex7A    0.512   0.556   0.508   0.078    0.690   0.904   0.114   0.733
1exaA    0.350   1.000   0.000   0.350    0.000   0.000   0.000   0.000
1exmA    0.667   1.000   0.000   0.667    0.667   1.000   0.000   0.667
1eylA    1.000   0.000   1.000   0.000    0.000   0.000   0.000   0.000
1eynA    0.000   0.000   0.000   0.000    0.000   0.000   0.000   0.000
1eywA    0.728   0.310   0.812   0.250    0.012   1.000   0.008   0.004
1eyzA    0.318   1.000   0.000   0.318    0.409   1.000   0.000   0.409
1ez1A    0.000   0.000   0.000   0.000    0.000   0.000   0.000   0.000
1f0nA    0.363   0.812   0.316   0.111    0.060   1.000   0.019   0.042
1f0pA    0.342   0.800   0.321   0.051    0.018   1.000   0.000   0.018
1f0tA    0.182   1.000   0.100   0.100    0.000   0.000   0.000   0.000
1f0xA    0.600   1.000   0.000   0.600    0.600   1.000   0.000   0.600
1f0yA    0.669   0.947   0.255   0.655    0.740   1.000   0.000   0.740
1f20A    0.214   1.000   0.000   0.214    0.857   1.000   0.000   0.857
1f28A    1.000   1.000   0.000   1.000    0.000   0.000   0.000   0.000
1f2aA    0.200   0.333   0.000   0.333    0.000   0.000   0.000   0.000
1f2oA    0.733   0.875   0.571   0.700    0.000   0.000   0.000   0.000
1f2pA    0.688   0.857   0.556   0.600    0.000   0.000   0.000   0.000
1f3aA    0.238   1.000   0.000   0.238    0.905   1.000   0.000   0.905
1f3fA    1.000   0.000   1.000   0.000    0.333   0.500   0.000   0.500
1f4eA    0.000   0.000   0.000   0.000    0.000   0.000   0.000   0.000
1f4lA    0.250   0.500   0.000   0.333    0.000   0.000   0.000   0.000
1f4tA    0.348   1.000   0.000   0.348    0.261   1.000   0.000   0.261
1f4zA    0.250   0.000   0.250   0.000    0.250   1.000   0.000   0.250
1f50A    0.250   0.000   0.250   0.000    0.250   1.000   0.000   0.250
1f57A    0.667   0.000   0.667   0.000    0.000   0.000   0.000   0.000
1f6bA    0.719   0.698   0.729   0.536    0.683   0.944   0.220   0.683
1f73A    0.622   0.543   0.658   0.422    0.045   1.000   0.019   0.028
1f7lA    0.400   1.000   0.250   0.250    0.800   0.800   0.000   1.000
1f7tA    0.200   0.000   0.200   0.000    0.200   0.000   0.200   0.000
1f8bA    1.000   1.000   1.000   1.000    1.000   1.000   1.000   1.000
1f9hA    1.000   0.000   1.000   0.000    0.667   0.000   0.667   0.000
1f9pA    0.600   0.000   0.600   0.000    0.400   0.000   0.400   0.000
1f9tA    0.667   0.667   0.000   1.000    1.000   1.000   0.000   1.000
1f9vA    0.000   0.000   0.000   0.000    1.000   1.000   0.000   1.000
1faoA    0.900   1.000   0.750   0.857    0.600   1.000   0.200   0.556
1fcxA    0.700   1.000   0.000   0.700    0.100   1.000   0.000   0.100
1fd0A    0.150   1.000   0.000   0.150    0.000   0.000   0.000   0.000
1fdkA    0.000   0.000   0.000   0.000    0.000   0.000   0.000   0.000
1fdrA    0.892   1.000   0.882   0.429    0.351   0.900   0.148   0.281
1fecA    0.520   1.000   0.000   0.520    0.840   1.000   0.000   0.840
1feeA    0.979   0.000   1.000   0.000    0.723   1.000   0.717   0.071
1felA    0.294   0.500   0.267   0.083    0.059   0.000   0.059   0.000
1ffqA    0.667   0.500   0.696   0.222    0.185   1.000   0.000   0.185
1ffrA    0.500   0.000   0.560   0.000    0.321   1.000   0.000   0.321
1fg7A    0.559   0.970   0.038   0.561    0.610   1.000   0.000   0.610
1fgyA    0.900   1.000   0.750   0.857    0.700   1.000   0.250   0.667
1fh7A    0.632   0.261   0.723   0.188    0.145   1.000   0.020   0.130
1fh9A    0.621   0.250   0.717   0.188    0.026   1.000   0.017   0.009
1fhdA    0.629   0.261   0.720   0.188    0.017   0.000   0.017   0.000
1fhvA    0.685   0.425   0.885   0.739    0.033   1.000   0.022   0.011
1fjjA    0.917   1.000   0.909   0.500    0.167   0.000   0.167   0.000
1fjsA    0.333   0.833   0.000   0.357    0.000   0.000   0.000   0.000
1fjwA    0.750   0.000   0.750   0.000    0.000   0.000   0.000   0.000
1fk0A    0.333   0.000   0.333   0.000    0.333   0.000   0.333   0.000
1fk5A    0.333   0.000   0.333   0.000    0.667   1.000   0.500   0.500
1fk8A    0.647   0.825   0.489   0.589    0.700   0.992   0.020   0.702
1fl2A    0.560   0.929   0.091   0.565    0.740   1.000   0.000   0.740
1flaA    0.953   0.625   0.983   0.769    0.333   0.652   0.290   0.111
1flmA    0.440   1.000   0.067   0.417    0.760   1.000   0.000   0.760
1fm4A    0.643   1.000   0.615   0.167    0.286   0.000   0.286   0.000
1fmcA    0.411   0.856   0.269   0.273    0.371   0.961   0.037   0.362
1fndA    0.400   1.000   0.333   0.143    0.800   1.000   0.333   0.778
1fo3A    0.611   1.000   0.562   0.222    0.000   0.000   0.000   0.000
1foaA    0.714   0.750   0.667   0.750    0.571   1.000   0.000   0.571
1fp2A    0.446   1.000   0.000   0.446    0.419   1.000   0.000   0.419
1fr4A    0.500   1.000   0.000   0.500    0.000   0.000   0.000   0.000
1frbA    0.837   0.000   0.891   0.000    0.041   0.000   0.041   0.000
1frwA    0.714   0.333   0.867   0.500    0.476   0.867   0.259   0.394
1fs5A    0.667   0.273   0.895   0.600    0.100   1.000   0.036   0.069
1fs7A    0.000   0.000   0.000   0.000    0.000   0.000   0.000   0.000
1fsgA    0.869   0.941   0.851   0.615    0.179   1.000   0.169   0.014
1fswA    0.417   1.000   0.000   0.417    0.000   0.000   0.000   0.000
1fsyA    0.250   1.000   0.000   0.250    0.000   0.000   0.000   0.000
1fthA    0.429   0.000   0.429   0.000    0.714   0.800   0.500   0.800
1ftjA    0.620   0.690   0.524   0.667    0.220   1.000   0.000   0.220
1ftkA    0.608   0.615   0.600   0.615    0.000   0.000   0.000   0.000
1ftlA    0.647   0.733   0.524   0.688    0.000   0.000   0.000   0.000
1ftmA    0.633   0.700   0.526   0.700    0.000   0.000   0.000   0.000
1fuoA    0.000   0.000   0.000   0.000    0.000   0.000   0.000   0.000
1fw1A    0.650   1.000   0.000   0.650    0.900   1.000   0.000   0.900
1fwnA    0.719   0.261   0.863   0.375    0.083   1.000   0.064   0.022
1fwtA    0.732   0.000   0.747   0.000    0.093   1.000   0.054   0.043
1fwuA    0.375   0.000   0.375   0.000    0.125   1.000   0.000   0.125
1fx2A    0.000   0.000   0.000   0.000    0.000   0.000   0.000   0.000
1fxoA    0.385   0.875   0.167   0.318    0.269   1.000   0.000   0.269
1fzjA    0.000   0.000   0.000   0.000    0.111   1.000   0.000   0.111
1fzkA    0.000   0.000   0.000   0.000    0.111   1.000   0.000   0.111
1fzmA    0.000   0.000   0.000   0.000    0.111   1.000   0.000   0.111
1fzqA    0.683   0.694   0.682   0.270    0.429   0.888   0.216   0.344
1fzzA    0.267   0.800   0.000   0.286    0.000   0.000   0.000   0.000
1g01A    0.681   0.000   0.681   0.000    0.000   0.000   0.000   0.000
1g0cA    0.683   1.000   0.679   0.043    0.079   1.000   0.000   0.079
1g0oA    0.469   0.850   0.327   0.320    0.298   0.983   0.033   0.282
1g0rA    0.462   1.000   0.222   0.364    0.000   0.000   0.000   0.000
1g1lA    0.154   0.000   0.154   0.000    0.346   1.000   0.000   0.346
1g1sA    0.091   0.000   0.091   0.000    0.091   1.000   0.000   0.091
1g29A    0.125   1.000   0.000   0.125    0.000   0.000   0.000   0.000
1g2aA    0.667   1.000   0.000   0.667    0.667   1.000   0.000   0.667
1g2kA    0.500   0.500   0.500   0.333    0.000   0.000   0.000   0.000
1g2lA    0.200   0.750   0.000   0.214    0.000   0.000   0.000   0.000
1g2nA    0.182   1.000   0.100   0.100    0.091   1.000   0.000   0.091
1g2oA    1.000   1.000   1.000   1.000    0.071   1.000   0.000   0.071
1g3bA    0.545   0.857   0.000   0.600    0.000   0.000   0.000   0.000
1g3cA    0.364   0.800   0.000   0.400    0.000   0.000   0.000   0.000
1g3dA    0.545   0.857   0.000   0.600    0.000   0.000   0.000   0.000
1g3mA    0.400   0.500   0.333   0.333    0.000   0.000   0.000   0.000
1g3uA    0.524   1.000   0.479   0.153    0.600   0.982   0.146   0.577
1g4hA    0.375   0.909   0.216   0.256    0.000   0.000   0.000   0.000
1g4iA    0.000   0.000   0.000   0.000    0.000   0.000   0.000   0.000
1g4sA    0.619   0.592   0.624   0.259    0.059   0.000   0.059   0.000
1g55A    0.333   0.333   0.000   1.000    1.000   1.000   0.000   1.000
1g5tA    0.725   0.000   0.733   0.000    0.209   0.000   0.209   0.000
1g60A    0.462   0.500   0.455   0.143    0.744   1.000   0.333   0.706
1g67A    0.650   0.500   0.652   0.020    0.043   0.000   0.043   0.000
1g6hA    0.737   0.765   0.500   0.929    0.895   1.000   0.000   0.895
1g6iA    0.688   1.000   0.667   0.167    0.000   0.000   0.000   0.000
1g6sA    0.500   1.000   0.000   0.500    0.333   1.000   0.000   0.333
1g72A    0.571   0.000   0.571   0.000    0.000   0.000   0.000   0.000
1g74A    0.750   0.200   0.895   0.333    0.375   0.000   0.391   0.000
1g7fA    0.333   1.000   0.250   0.143    0.000   0.000   0.000   0.000
1g85A    0.696   0.778   0.643   0.583    0.217   0.000   0.217   0.000
1g86A    0.897   1.000   0.864   0.700    0.207   0.000   0.207   0.000
1g8fA    0.000   0.000   0.000   0.000    0.000   0.000   0.000   0.000
1g8iA    0.833   0.500   0.864   0.250    0.583   0.000   0.636   0.000
1g8sA    0.441   1.000   0.435   0.018    0.026   0.000   0.026   0.000
1g97A    0.714   1.000   0.000   0.714    0.857   1.000   0.000   0.857
1g98A    0.714   1.000   0.000   0.714    0.571   1.000   0.000   0.571
1g9hA    0.426   0.750   0.415   0.042    0.057   1.000   0.000   0.057
1g9vA    0.283   0.000   0.289   0.000    0.065   0.000   0.065   0.000
1ga6A    0.500   0.000   0.500   0.000    0.125   1.000   0.000   0.125
1gaiA    0.786   1.000   0.769   0.250    0.000   0.000   0.000   0.000
1garA    0.863   0.115   0.907   0.068    0.103   0.000   0.103   0.000
1gcaA    0.837   0.682   0.891   0.682    0.174   0.917   0.054   0.136
1gcoA    0.659   0.889   0.435   0.606    0.648   0.992   0.000   0.652
1gcqA    0.812   0.000   0.812   0.000    0.250   1.000   0.200   0.077
1gczA    0.939   0.750   0.947   0.375    0.480   0.000   0.485   0.000
1gdeA    0.632   1.000   0.000   0.632    0.561   1.000   0.000   0.561
1gdiA    1.000   1.000   1.000   1.000    0.811   0.944   0.529   0.810
1gegA    0.623   0.871   0.425   0.548    0.686   0.992   0.033   0.686
1ghpA    0.538   1.000   0.000   0.538    0.154   1.000   0.000   0.154
1ghzA    0.727   1.000   0.250   0.700    0.000   0.000   0.000   0.000
1gi4A    0.545   0.857   0.000   0.600    0.000   0.000   0.000   0.000
1gi6A    0.545   0.857   0.000   0.600    0.000   0.000   0.000   0.000
1giqA    0.000   0.000   0.000   0.000    1.000   1.000   0.000   1.000
1gisA    0.714   1.000   0.000   0.714    0.143   1.000   0.000   0.143
1giuA    0.714   1.000   0.000   0.714    0.714   1.000   0.000   0.714
1gk8A    0.609   0.200   0.923   0.667    0.043   1.000   0.000   0.043
1gklA    0.565   0.857   0.491   0.300    0.043   1.000   0.029   0.015
1gmpA    0.750   1.000   0.500   0.667    0.500   0.667   0.000   0.667
1gmyA    0.800   1.000   0.500   0.750    0.000   0.000   0.000   0.000
1gnxA    0.519   0.000   0.519   0.000    0.259   1.000   0.000   0.259
1gnyA    0.941   0.000   1.000   0.000    0.647   0.800   0.583   0.444
1goqA    0.731   0.000   0.731   0.000    0.160   0.944   0.020   0.147
1gp6A    0.350   1.000   0.235   0.188    0.100   1.000   0.000   0.100
1gpjA    0.000   0.000   0.000   0.000    0.500   1.000   0.000   0.500
1gqgA    0.167   1.000   0.000   0.167    0.000   0.000   0.000   0.000
1gqyA    0.667   1.000   0.000   0.667    0.333   1.000   0.000   0.333
1gr0A    0.645   0.562   0.733   0.692    0.645   1.000   0.000   0.645
1grbA    0.000   0.000   0.000   0.000    0.000   0.000   0.000   0.000
1gs5A    0.900   0.600   0.923   0.375    0.271   1.000   0.038   0.250
1gsnA    0.000   0.000   0.000   0.000    0.000   0.000   0.000   0.000
1gt1A    0.696   0.778   0.643   0.583    0.174   0.000   0.174   0.000
1gt3A    0.560   1.000   0.542   0.083    0.200   0.000   0.200   0.000
1gtkA    0.400   1.000   0.294   0.200    0.000   0.000   0.000   0.000
1gtzA    0.895   0.000   0.987   0.000    0.221   1.000   0.202   0.029
1gu1A    0.910   0.000   0.988   0.000    0.236   0.000   0.236   0.000
1gupA    0.000   0.000   0.000   0.000    1.000   1.000   0.000   1.000
1gveA    0.853   0.312   0.918   0.312    0.120   1.000   0.029   0.096
1gvfA    0.633   0.569   0.681   0.569    0.017   0.000   0.017   0.000
1gvoA    0.534   0.652   0.500   0.276    0.045   1.000   0.000   0.045
1gvrA    0.453   0.438   0.455   0.095    0.000   0.000   0.000   0.000
1gvyA    0.769   0.545   0.785   0.158    0.037   1.000   0.000   0.037
1gw1A    0.769   0.500   0.796   0.194    0.083   1.000   0.000   0.083
1gw9A    0.667   0.250   0.833   0.375    0.119   1.000   0.000   0.119
1gwiA    0.250   1.000   0.000   0.250    0.250   1.000   0.000   0.250
1gwmA    1.000   0.000   1.000   0.000    0.400   0.500   0.333   0.333
1gwtA    0.333   1.000   0.000   0.333    0.167   1.000   0.000   0.167
1gwwA    0.800   0.000   1.000   0.000    0.400   1.000   0.250   0.250
1gx1A    1.000   0.000   1.000   0.000    0.500   0.000   0.500   0.000
1gx4A    1.000   0.000   1.000   0.000    0.200   0.000   0.200   0.000
1gx5A    0.000   0.000   0.000   0.000    0.000   0.000   0.000   0.000
1gxtA    1.000   0.000   1.000   0.000    0.600   0.000   0.600   0.000
1gyxA    0.957   0.667   0.970   0.500    0.743   0.000   0.743   0.000
1gyyA    0.958   0.667   0.971   0.500    0.732   0.000   0.732   0.000
1gz1A    0.926   0.000   0.943   0.000    0.000   0.000   0.000   0.000
1gzfA    1.000   1.000   0.000   1.000    1.000   1.000   0.000   1.000
1gztA    0.978   0.000   0.978   0.000    0.370   0.800   0.317   0.125
1gzwA    0.913   0.889   0.929   0.889    0.739   1.000   0.333   0.700
1h00A    0.319   0.957   0.020   0.314    0.000   0.000   0.000   0.000
1h01A    0.583   0.976   0.033   0.586    0.000   0.000   0.000   0.000
1h0aA    0.889   0.000   0.889   0.000    0.556   0.000   0.556   0.000
1h0bA    0.571   1.000   0.400   0.400    0.143   0.000   0.143   0.000
1h0jA    0.667   0.000   0.667   0.000    0.000   0.000   0.000   0.000
1h0sA    0.911   0.100   0.990   0.500    0.268   0.000   0.268   0.000
1h10A    0.933   1.000   0.889   0.857    0.733   1.000   0.556   0.600
1h1iA    0.083   1.000   0.000   0.083    0.000   0.000   0.000   0.000
1h1lA    0.500   0.000   0.500   0.000    0.000   0.000   0.000   0.000
1h2bA    0.647   1.000   0.143   0.625    0.765   1.000   0.000   0.765
1h2jA    0.722   0.500   0.729   0.050    0.028   0.000   0.028   0.000
1h2sA    0.000   0.000   0.000   0.000    0.000   0.000   0.000   0.000
1h49A    0.517   0.500   0.518   0.069    0.000   0.000   0.000   0.000
1h4oA    0.812   0.222   0.900   0.250    0.435   1.000   0.426   0.025
1h4xA    0.919   0.000   0.919   0.000    0.432   1.000   0.417   0.045
1h5qA    0.641   0.865   0.398   0.610    0.630   0.991   0.000   0.634
1h5xA    0.615   1.000   0.000   0.615    0.077   1.000   0.000   0.077
1h60A    0.458   0.500   0.457   0.026    0.007   1.000   0.000   0.007
1h69A    0.659   0.000   0.659   0.000    0.000   0.000   0.000   0.000
1h6lA    0.423   1.000   0.400   0.062    0.000   0.000   0.000   0.000
1h70A    0.818   1.000   0.778   0.500    0.091   1.000   0.000   0.091
1h7lA    0.625   1.000   0.500   0.400    0.562   1.000   0.125   0.533
1h7pA    0.532   0.200   0.690   0.235    0.081   1.000   0.017   0.066
1h82A    0.000   0.000   0.000   0.000    0.000   0.000   0.000   0.000
1h87A    0.200   0.000   0.200   0.000    0.200   0.000   0.200   0.000
1h91A    0.700   0.800   0.600   0.667    0.200   0.000   0.200   0.000
1h97A    0.980   0.971   1.000   1.000    0.800   0.944   0.429   0.810
1hbgA    1.000   1.000   1.000   1.000    0.857   0.971   0.571   0.850
1hbiA    0.957   0.971   0.917   0.971    0.787   0.971   0.250   0.791
1hckA    0.611   0.957   0.000   0.629    0.222   1.000   0.000   0.222
1hdiA    1.000   0.000   1.000   0.000    0.000   0.000   0.000   0.000
1hdkA    0.679   0.000   0.679   0.000    0.250   0.000   0.250   0.000
1hdoA    0.728   0.615   0.776   0.540    0.549   0.958   0.193   0.508
1hduA    0.600   0.000   0.600   0.000    0.000   0.000   0.000   0.000
1he2A    0.676   0.875   0.672   0.050    0.122   0.000   0.122   0.000
1he4A    0.669   0.778   0.667   0.050    0.217   0.935   0.125   0.120
1heeA    0.500   0.000   0.500   0.000    0.000   0.000   0.000   0.000
1hetA    0.350   1.000   0.093   0.304    0.000   0.000   0.000   0.000
1heuA    0.097   0.667   0.036   0.069    0.032   1.000   0.000   0.032
1hfbA    0.867   0.333   1.000   1.000    0.000   0.000   0.000   0.000
1hfuA    0.000   0.000   0.000   0.000    0.400   1.000   0.000   0.400
1hg0A    0.800   0.000   0.800   0.000    0.600   1.000   0.000   0.600
1hgxA    0.929   0.714   0.972   0.833    0.494   0.677   0.389   0.389
1hh8A    0.533   0.000   0.533   0.000    0.067   0.000   0.067   0.000
1hi3A    0.250   1.000   0.000   0.250    0.500   1.000   0.000   0.500
1hj3A    0.091   0.000   0.091   0.000    0.000   0.000   0.000   0.000
1hj9A    0.417   0.800   0.143   0.400    0.000   0.000   0.000   0.000
1hjsA    0.646   0.000   0.649   0.000    0.083   1.000   0.014   0.071
1hjzA    0.763   0.050   0.959   0.250    0.269   0.250   0.270   0.015
1hkkA    0.809   0.400   0.833   0.125    0.034   1.000   0.011   0.023
1hl7A    0.713   0.750   0.703   0.405    0.000   0.000   0.000   0.000
1hmtA    0.773   0.000   0.895   0.000    0.545   1.000   0.524   0.091
1hn2A    0.720   0.778   0.688   0.583    0.200   0.000   0.200   0.000
1hndA    0.125   0.000   0.125   0.000    0.125   1.000   0.000   0.125
1hp1A    0.200   0.000   0.200   0.000    0.200   0.000   0.200   0.000
1hpuA    0.750   1.000   0.000   0.750    0.000   0.000   0.000   0.000
1hpvA    0.333   0.333   0.333   0.333    0.000   0.000   0.000   0.000
1hrnA    0.500   0.750   0.000   0.600    0.000   0.000   0.000   0.000
1hsbA    0.000   0.000   0.000   0.000    0.000   0.000   0.000   0.000
1hslA    0.667   0.774   0.538   0.667    0.018   1.000   0.000   0.018
1htwA    0.490   0.564   0.441   0.400    0.806   0.986   0.250   0.802
1huqA    0.649   0.694   0.623   0.521    0.711   0.985   0.129   0.707
1hvcA    0.375   0.000   0.500   0.000    0.125   1.000   0.000   0.125
1hvhA    0.600   1.000   0.500   0.333    0.000   0.000   0.000   0.000
1hvyA    0.000   0.000   0.000   0.000    0.000   0.000   0.000   0.000
1hw5A    0.500   1.000   0.308   0.357    0.333   1.000   0.000   0.333
1hx0A    0.277   0.000   0.277   0.000    0.191   1.000   0.000   0.191
1hx1A    0.294   0.000   0.294   0.000    0.059   1.000   0.000   0.059
1hyeA    0.704   0.961   0.094   0.716    0.796   1.000   0.000   0.796
1hytA    0.750   0.500   1.000   1.000    0.000   0.000   0.000   0.000
1hyvA    0.500   0.000   0.500   0.000    0.500   0.000   0.500   0.000
1hz4A    0.500   0.000   0.500   0.000    0.000   0.000   0.000   0.000
1hzoA    0.154   1.000   0.000   0.154    0.000   0.000   0.000   0.000
1hzyA    0.792   0.000   0.792   0.000    0.008   1.000   0.000   0.008
1i06A    0.811   0.727   0.846   0.667    0.135   0.000   0.135   0.000
1i0lA    0.857   0.778   0.870   0.500    0.238   0.000   0.238   0.000
1i0rA    0.727   0.800   0.571   0.800    0.773   1.000   0.000   0.773
1i0sA    0.318   0.000   0.318   0.000    0.182   1.000   0.000   0.182
1i0vA    0.800   1.000   0.667   0.667    0.400   0.000   0.400   0.000
1i1dA    0.368   0.938   0.239   0.217    0.287   1.000   0.127   0.205
1i1nA    0.632   0.841   0.418   0.598    0.640   1.000   0.020   0.637
1i1qA    0.000   0.000   0.000   0.000    0.000   0.000   0.000   0.000
1i1wA    0.664   0.071   0.739   0.033    0.048   1.000   0.025   0.025
1i24A    0.365   1.000   0.020   0.357    0.756   1.000   0.000   0.756
1i2sA    0.455   1.000   0.000   0.455    0.091   1.000   0.000   0.091
1i3hA    1.000   1.000   1.000   1.000    1.000   1.000   1.000   1.000
1i3uA    0.500   0.000   0.500   0.000    0.182   0.000   0.182   0.000
1i4fA    0.000   0.000   0.000   0.000    0.333   1.000   0.000   0.333
1i52A    0.583   0.400   0.632   0.222    0.667   0.882   0.143   0.714
1i58A    0.500   0.667   0.250   0.571    0.600   1.000   0.200   0.556
1i5zA    0.222   0.000   0.222   0.000    0.222   1.000   0.000   0.222
1i6kA    0.455   1.000   0.143   0.400    0.273   1.000   0.111   0.200
1i7eA    1.000   0.000   1.000   0.000    0.500   0.000   0.500   0.000
1i7qA    0.333   1.000   0.000   0.333    0.000   0.000   0.000   0.000
1i82A    0.833   0.000   1.000   0.000    0.500   0.750   0.375   0.375
1i9gA    0.590   0.923   0.275   0.545    0.657   0.978   0.022   0.664
1i9lA    0.000   0.000   0.000   0.000    0.000   0.000   0.000   0.000
1i9zA    0.125   0.000   0.125   0.000    0.000   0.000   0.000   0.000
1ia2A    0.870   1.000   0.860   0.333    0.217   0.000   0.222   0.000
1ia3A    0.864   1.000   0.854   0.333    0.227   0.000   0.227   0.000
1ia4A    0.795   0.500   0.810   0.111    0.250   0.000   0.250   0.000
1ibyA    0.920   0.000   0.920   0.000    0.240   0.000   0.240   0.000
1icmA    0.667   0.286   0.824   0.400    0.667   1.000   0.556   0.429
1icnA    0.727   0.400   0.824   0.400    0.409   1.000   0.381   0.071
1icpA    0.644   0.680   0.636   0.304    0.106   1.000   0.000   0.106
1icrA    0.625   0.967   0.056   0.630    1.000   1.000   0.000   1.000
1id0A    0.417   0.600   0.286   0.375    0.500   0.833   0.167   0.500
1idrA    1.000   1.000   1.000   1.000    0.854   1.000   0.562   0.821
1ig0A    1.000   0.000   1.000   0.000    0.000   0.000   0.000   0.000
1ig1A    0.395   0.882   0.000   0.417    0.211   1.000   0.000   0.211
1ig3A    0.950   1.000   0.941   0.750    0.300   1.000   0.222   0.125
1ihoA    0.700   0.000   0.700   0.000    0.200   1.000   0.000   0.200
1ii5A    0.632   0.781   0.440   0.641    0.175   1.000   0.000   0.175
1iitA    0.643   0.806   0.440   0.641    0.125   1.000   0.000   0.125
1ijnA    1.000   0.000   1.000   0.000    0.000   0.000   0.000   0.000
1ikgA    0.462   1.000   0.000   0.462    0.000   0.000   0.000   0.000
1iktA    0.000   0.000   0.000   0.000    0.000   0.000   0.000   0.000
1in4A    0.500   0.833   0.357   0.357    0.450   1.000   0.154   0.389
1is3A    0.679   0.000   0.679   0.000    0.179   1.000   0.148   0.042
1it2A    0.981   0.971   1.000   1.000    0.827   0.971   0.556   0.805
1ivdA    0.800   0.500   1.000   1.000    0.000   0.000   0.000   0.000
1ivgA    0.800   0.000   0.800   0.000    0.200   1.000   0.000   0.200
1ivjA    0.714   1.000   0.500   0.600    0.571   1.000   0.400   0.400
1iw1A    0.778   1.000   0.667   0.600    0.333   1.000   0.000   0.333
1iwhA    0.333   0.000   0.333   0.000    0.104   0.000   0.104   0.000
1ix1A    0.667   1.000   0.500   0.500    0.667   1.000   0.500   0.500
1iy8A    0.429   0.837   0.284   0.294    0.376   0.966   0.028   0.370
1iybA    0.500   1.000   0.000   0.500    0.500   1.000   0.000   0.500
1iyeA    0.714   1.000   0.333   0.667    0.429   1.000   0.000   0.429
1iyhA    0.773   1.000   0.167   0.762    0.909   1.000   0.333   0.905
1iynA    0.667   1.000   0.000   0.667    0.667   1.000   0.000   0.667
1izcA    0.673   0.000   0.710   0.000    0.000   0.000   0.000   0.000
1izeA    0.400   1.000   0.000   0.400    0.200   1.000   0.000   0.200
1izhA    0.562   0.400   0.636   0.333    0.188   1.000   0.133   0.071
1j09A    0.250   1.000   0.000   0.250    0.250   1.000   0.000   0.250
1j1bA    0.541   0.952   0.000   0.556    0.189   1.000   0.000   0.189
1j1fA    0.778   1.000   0.714   0.500    0.778   1.000   0.714   0.500
1j1gA    0.556   0.000   0.556   0.000    0.778   1.000   0.714   0.500
1j1mA    0.000   0.000   0.000   0.000    0.000   0.000   0.000   0.000
1j1nA    0.312   1.000   0.000   0.312    0.625   1.000   0.000   0.625
1j1rA    0.714   1.000   0.000   0.714    0.571   1.000   0.000   0.571
1j1uA    0.688   0.800   0.636   0.500    0.188   1.000   0.071   0.133
1j2rA    0.963   0.000   0.973   0.000    0.213   0.833   0.192   0.033
1j3fA    0.976   1.000   0.889   0.971    0.071   0.000   0.071   0.000
1j4hA    0.000   0.000   0.000   0.000    0.000   0.000   0.000   0.000
1j53A    0.250   0.000   0.250   0.000    0.500   1.000   0.000   0.500
1j5pA    0.690   0.673   0.703   0.635    0.575   0.925   0.065   0.590
1j6zA    0.000   0.000   0.000   0.000    0.000   0.000   0.000   0.000
1j77A    0.900   1.000   0.857   0.750    0.600   1.000   0.500   0.333
1j79A    0.685   0.241   0.777   0.184    0.006   1.000   0.000   0.006
1j8aA    0.091   0.000   0.091   0.000    0.091   1.000   0.000   0.091
1j8rA    1.000   0.000   1.000   0.000    0.000   0.000   0.000   0.000
1j8uA    1.000   1.000   1.000   1.000    0.500   0.000   0.500   0.000
1j96A    0.918   0.000   0.918   0.000    0.016   1.000   0.000   0.016
1j99A    0.714   0.000   0.714   0.000    0.000   0.000   0.000   0.000
1jakA    0.370   0.182   0.429   0.091    0.043   1.000   0.000   0.043
1jayA    0.474   0.778   0.368   0.300    0.344   0.979   0.011   0.342
1jbvA    0.750   1.000   0.500   0.667    0.250   1.000   0.000   0.250
1jbwA    0.250   0.000   0.250   0.000    0.000   0.000   0.000   0.000
1jcxA    0.659   0.278   0.757   0.227    0.080   0.000   0.080   0.000
1jd0A    1.000   1.000   0.000   1.000    0.000   0.000   0.000   0.000
1jdcA    0.390   1.000   0.382   0.021    0.195   1.000   0.000   0.195
1jdsA    0.967   1.000   0.955   0.889    0.000   0.000   0.000   0.000
1je1A    1.000   1.000   1.000   1.000    0.485   1.000   0.105   0.452
1jetA    0.000   0.000   0.000   0.000    0.000   0.000   0.000   0.000
1jf8A    0.949   0.333   1.000   1.000    0.449   1.000   0.419   0.085
1jg1A    0.632   0.794   0.486   0.581    0.669   0.988   0.085   0.664
1jh8A    1.000   0.000   1.000   0.000    0.000   0.000   0.000   0.000
1jhgA    0.933   0.000   0.933   0.000    0.333   0.000   0.333   0.000
1jj0A    0.600   1.000   0.333   0.500    0.200   0.000   0.200   0.000
1jjeA    0.829   0.929   0.778   0.684    0.171   0.000   0.171   0.000
1jk3A    0.905   0.714   1.000   1.000    0.381   1.000   0.316   0.133
1jkxA    0.819   0.000   0.869   0.000    0.086   0.000   0.086   0.000
1jl0A    1.000   0.000   1.000   0.000    0.500   0.000   0.500   0.000
1jltA    0.000   0.000   0.000   0.000    0.000   0.000   0.000   0.000
1jlvA    0.818   1.000   0.200   0.810    0.909   1.000   0.333   0.905
1jneA    0.750   0.000   0.750   0.000    0.181   1.000   0.017   0.169
1jnyA    0.333   1.000   0.000   0.333    0.667   1.000   0.000   0.667
1jomA    0.826   1.000   0.820   0.167    0.417   0.000   0.417   0.000
1jovA    0.167   0.000   0.167   0.000    0.167   0.000   0.167   0.000
1jp3A    0.954   0.000   0.954   0.000    0.276   1.000   0.113   0.203
1jp4A    0.667   1.000   0.000   0.667    0.667   1.000   0.000   0.667
1jpaA    0.583   0.955   0.000   0.600    0.000   0.000   0.000   0.000
1jpnA    0.778   0.533   0.900   0.727    0.400   1.000   0.036   0.386
1jpzA    0.042   1.000   0.000   0.042    0.000   0.000   0.000   0.000
1jq3A    0.674   0.781   0.429   0.758    0.464   1.000   0.000   0.464
1jq5A    0.889   1.000   0.800   0.800    0.444   1.000   0.000   0.444
1jqeA    0.533   0.890   0.382   0.378    0.268   1.000   0.000   0.268
1jqxA    0.647   0.448   0.686   0.222    0.052   1.000   0.009   0.043
1jr8A    1.000   1.000   1.000   1.000    0.667   1.000   0.571   0.400
1jseA    0.167   0.000   0.167   0.000    0.000   0.000   0.000   0.000
1jslA    0.800   0.000   0.800   0.000    0.200   0.000   0.200   0.000
1jsvA    0.306   1.000   0.038   0.286    0.000   0.000   0.000   0.000
1jszA    0.694   0.091   0.960   0.500    0.324   1.000   0.027   0.311
1jt1A    0.269   0.000   0.269   0.000    0.192   1.000   0.160   0.045
1jt2A    0.716   0.850   0.676   0.436    0.045   1.000   0.034   0.012
1jtvA    0.293   1.000   0.282   0.021    0.000   0.000   0.000   0.000
1ju2A    0.500   1.000   0.000   0.500    0.600   1.000   0.000   0.600
1ju4A    0.000   0.000   0.000   0.000    0.000   0.000   0.000   0.000
1juvA    0.778   0.778   0.778   0.636    0.593   0.929   0.231   0.565
1jv1A    0.500   0.750   0.000   0.600    0.667   1.000   0.000   0.667
1jv4A    0.765   0.700   0.792   0.583    0.176   0.000   0.176   0.000
1jvuA    0.500   1.000   0.000   0.500    0.250   1.000   0.000   0.250
1jx4A    1.000   1.000   0.000   1.000    1.000   1.000   0.000   1.000
1jx6A    0.868   0.778   0.914   0.824    0.057   1.000   0.000   0.057
1jysA    0.897   0.889   0.900   0.800    0.172   1.000   0.143   0.040
1jzeA    0.966   0.000   0.966   0.000    0.172   0.000   0.172   0.000
1jzfA    0.966   0.000   0.966   0.000    0.172   0.000   0.172   0.000
1jzhA    0.966   0.000   0.966   0.000    0.172   0.000   0.172   0.000
1jzwA    0.571   0.000   0.593   0.000    0.250   0.000   0.250   0.000
1k07A    0.750   0.929   0.571   0.684    0.179   0.000   0.179   0.000
1k0iA    0.206   0.964   0.018   0.196    0.248   1.000   0.000   0.248
1k12A    0.462   0.500   0.444   0.286    0.462   1.000   0.000   0.462
1k1pA    0.455   1.000   0.143   0.400    0.091   1.000   0.000   0.091
1k27A    1.000   1.000   1.000   1.000    0.231   1.000   0.000   0.231
1k3uA    0.642   0.754   0.540   0.597    0.017   0.000   0.017   0.000
1k4gA    0.667   0.222   0.833   0.333    0.000   0.000   0.000   0.000
1k4mA    0.736   0.167   0.809   0.100    0.302   1.000   0.178   0.178
1k4oA    1.000   1.000   1.000   1.000    0.000   0.000   0.000   0.000
1k4pA    1.000   1.000   1.000   1.000    0.000   0.000   0.000   0.000
1k4qA    0.478   1.000   0.000   0.478    0.000   0.000   0.000   0.000
1k4wA    0.600   1.000   0.000   0.600    0.000   0.000   0.000   0.000
1k5bA    0.000   0.000   0.000   0.000    0.250   1.000   0.000   0.250
1k6eA    0.540   0.941   0.333   0.421    0.020   1.000   0.000   0.020
1k6xA    0.642   1.000   0.254   0.593    0.699   1.000   0.026   0.697
1k70A    0.556   0.200   0.721   0.250    0.016   0.000   0.016   0.000
1k7hA    0.111   0.000   0.111   0.000    0.000   0.000   0.000   0.000
1k7wA    0.333   1.000   0.000   0.333    0.000   0.000   0.000   0.000
1k8yA    0.536   0.667   0.435   0.478    0.064   1.000   0.028   0.037
1k9yA    0.667   1.000   0.000   0.667    0.667   1.000   0.000   0.667
1k9zA    0.000   0.000   0.000   0.000    0.000   0.000   0.000   0.000
1kaeA    0.071   1.000   0.000   0.071    0.429   1.000   0.000   0.429
1kbkA    0.286   0.000   0.292   0.000    0.000   0.000   0.000   0.000
1kccA    0.200   1.000   0.000   0.200    0.400   1.000   0.000   0.400
1kcdA    0.000   0.000   0.000   0.000    0.200   1.000   0.000   0.200
1kczA    0.580   0.000   0.580   0.000    0.120   1.000   0.000   0.120
1kdgA    0.000   0.000   0.000   0.000    0.000   0.000   0.000   0.000
1kdoA    0.574   1.000   0.489   0.281    0.704   0.974   0.062   0.712
1keiA    0.750   0.500   1.000   1.000    0.000   0.000   0.000   0.000
1kepA    0.115   0.889   0.026   0.095    0.011   1.000   0.000   0.011
1kgbA    0.250   0.000   0.250   0.000    0.250   1.000   0.000   0.250
1kicA    0.929   1.000   0.923   0.500    0.143   0.000   0.143   0.000
1kjlA    0.960   1.000   0.944   0.875    0.560   1.000   0.267   0.476
1kjoA    0.750   0.500   1.000   1.000    0.000   0.000   0.000   0.000
1kk1A    0.667   1.000   0.000   0.667    0.667   1.000   0.000   0.667
1kkjA    0.655   1.000   0.048   0.649    0.655   1.000   0.000   0.655
1kkkA    1.000   1.000   1.000   1.000    0.000   0.000   0.000   0.000
1kllA    0.571   1.000   0.538   0.143    0.143   0.000   0.143   0.000
1klyA    0.725   0.569   0.804   0.592    0.098   1.000   0.068   0.035
1kmqA    0.702   0.674   0.718   0.592    0.693   0.946   0.225   0.693
1kmsA    0.830   0.550   0.905   0.611    0.340   0.727   0.222   0.222
1kmvA    0.898   0.833   0.907   0.556    0.245   0.000   0.245   0.000
1kndA    0.500   1.000   0.429   0.200    0.250   0.000   0.250   0.000
1knfA    0.571   1.000   0.400   0.400    0.000   0.000   0.000   0.000
1knmA    0.375   1.000   0.286   0.167    0.375   1.000   0.167   0.286
1ko3A    0.486   0.000   0.486   0.000    0.216   0.000   0.216   0.000
1kolA    0.632   0.917   0.143   0.647    0.737   1.000   0.000   0.737
1korA    0.667   1.000   0.600   0.333    0.167   1.000   0.000   0.167
1kpfA    0.700   0.667   0.714   0.500    0.600   1.000   0.333   0.500
1kq3A    0.200   1.000   0.000   0.200    0.000   0.000   0.000   0.000
1kq9A    0.600   1.000   0.000   0.600    0.000   0.000   0.000   0.000
1kqjA    0.200   0.000   0.200   0.000    0.000   0.000   0.000   0.000
1kqrA    1.000   0.000   1.000   0.000    0.545   0.000   0.545   0.000
1kqwA    0.792   0.333   0.944   0.667    0.458   0.000   0.478   0.000
1kr7A    1.000   1.000   1.000   1.000    0.904   1.000   0.737   0.868
1krhA    0.429   1.000   0.000   0.429    0.857   1.000   0.000   0.857
1kssA    0.075   1.000   0.051   0.026    0.000   0.000   0.000   0.000
1kt5A    0.471   0.714   0.300   0.417    0.059   0.000   0.059   0.000
1kt8A    0.500   1.000   0.000   0.500    0.500   1.000   0.000   0.500
1ktaA    0.167   1.000   0.000   0.167    0.000   0.000   0.000   0.000
1ktgA    0.083   0.000   0.083   0.000    0.417   1.000   0.000   0.417
1kvlA    0.167   1.000   0.000   0.167    0.000   0.000   0.000   0.000
1kwfA    0.618   0.333   0.645   0.083    0.059   1.000   0.000   0.059
1kwuA    0.455   1.000   0.250   0.333    0.273   1.000   0.111   0.200
1kxmA    0.000   0.000   0.000   0.000    0.000   0.000   0.000   0.000
1ky2A    0.621   0.683   0.574   0.549    0.663   0.923   0.100   0.690
1kziA    0.000   0.000   0.000   0.000    0.000   0.000   0.000   0.000
1kzkA    0.167   0.000   0.250   0.000    0.000   0.000   0.000   0.000
1l0gA    0.000   0.000   0.000   0.000    0.000   0.000   0.000   0.000
1l1qA    0.908   0.733   0.960   0.846    0.200   0.000   0.200   0.000
1l1rA    0.868   0.643   0.926   0.692    0.176   0.000   0.176   0.000
1l2iA    0.600   1.000   0.000   0.600    0.000   0.000   0.000   0.000
1l2qA    0.750   0.000   1.000   0.000    0.000   0.000   0.000   0.000
1l2sA    0.038   1.000   0.000   0.038    0.000   0.000   0.000   0.000
1l2tA    0.482   0.762   0.314   0.400    0.821   1.000   0.000   0.821
1l3iA    0.707   0.605   0.757   0.547    0.544   0.958   0.196   0.500
1l3lA    0.667   0.333   1.000   1.000    0.000   0.000   0.000   0.000
1l4uA    0.596   0.632   0.590   0.200    0.397   0.906   0.119   0.360
1l5oA    1.000   0.000   1.000   0.000    0.000   0.000   0.000   0.000
1l7eA    0.048   1.000   0.000   0.048    0.667   1.000   0.000   0.667
1l7fA    0.500   0.500   0.000   1.000    0.000   0.000   0.000   0.000
1l7kA    0.200   1.000   0.000   0.200    0.000   0.000   0.000   0.000
1l7pA    0.706   0.545   0.750   0.375    0.118   0.000   0.118   0.000
1l8bA    1.000   1.000   1.000   1.000    1.000   1.000   1.000   1.000
1l9dA    0.043   1.000   0.000   0.043    0.000   0.000   0.000   0.000
1lamA    0.750   0.000   0.750   0.000    0.000   0.000   0.000   0.000
1lanA    1.000   1.000   1.000   1.000    0.000   0.000   0.000   0.000
1lbcA    0.407   0.000   0.407   0.000    0.019   0.000   0.019   0.000
1lc3A    0.118   0.125   0.117   0.014    0.682   1.000   0.000   0.682
1lc7A    0.207   1.000   0.021   0.193    0.000   0.000   0.000   0.000
1lc8A    0.672   1.000   0.050   0.667    0.569   1.000   0.000   0.569
1lcpA    1.000   1.000   1.000   1.000    0.000   0.000   0.000   0.000
1ldgA    0.702   0.958   0.125   0.711    0.827   1.000   0.000   0.827
1leeA    0.600   1.000   0.000   0.600    0.000   0.000   0.000   0.000
1lf7A    0.440   0.250   0.476   0.083    0.200   1.000   0.091   0.130
1lfmA    0.867   1.000   0.714   0.800    0.800   1.000   0.400   0.769
1lfwA    0.556   0.833   0.000   0.625    0.000   0.000   0.000   0.000
1lgtA    0.286   0.000   0.286   0.000    0.143   0.000   0.143   0.000
1lgwA    0.500   0.000   0.500   0.000    0.000   0.000   0.000   0.000
1lhuA    0.875   0.000   0.875   0.000    0.125   0.000   0.125   0.000
1li3A    0.500   0.000   0.500   0.000    0.000   0.000   0.000   0.000
1licA    0.750   0.333   0.824   0.250    0.400   0.000   0.400   0.000
1lieA    0.684   0.250   0.800   0.250    0.632   1.000   0.500   0.417
1liiA    0.786   1.000   0.625   0.667    0.607   1.000   0.000   0.607
1lj8A    1.000   0.000   1.000   0.000    0.000   0.000   0.000   0.000
1ljnA    0.333   1.000   0.200   0.200    0.667   1.000   0.000   0.667
1lk9A    0.351   1.000   0.000   0.351    0.351   1.000   0.000   0.351
1lkdA    0.286   0.000   0.286   0.000    0.429   1.000   0.200   0.333
1lkeA    0.700   0.667   0.714   0.500    0.200   0.000   0.200   0.000
1ll2A    0.636   0.250   0.857   0.500    0.636   1.000   0.000   0.636
1llfA    0.000   0.000   0.000   0.000    0.143   1.000   0.000   0.143
1lloA    0.774   0.333   0.797   0.077    0.097   1.000   0.034   0.067
1lojA    1.000   0.000   1.000   0.000    0.417   1.000   0.364   0.125
1lokA    0.786   1.000   0.571   0.700    0.000   0.000   0.000   0.000
1lorA    0.716   0.483   0.846   0.636    0.080   0.000   0.080   0.000
1lp4A    0.514   0.950   0.000   0.528    0.189   1.000   0.000   0.189
1lpcA    0.143   1.000   0.000   0.143    0.000   0.000   0.000   0.000
1lpdA    0.714   1.000   0.000   0.714    0.571   1.000   0.000   0.571
1lpuA    0.189   1.000   0.032   0.167    0.000   0.000   0.000   0.000
1lpyA    0.800   0.000   0.800   0.000    0.400   0.000   0.400   0.000
1lq9A    0.769   0.000   0.769   0.000    0.192   0.667   0.130   0.091
1lqaA    0.948   1.000   0.944   0.556    0.091   1.000   0.014   0.079
1lqkA    0.600   0.750   0.562   0.300    0.350   0.000   0.350   0.000
1lqpA    0.625   1.000   0.571   0.250    0.300   0.000   0.300   0.000
1lqtA    0.262   1.000   0.000   0.262    0.762   1.000   0.000   0.762
1lqvA    0.250   1.000   0.000   0.250    0.000   0.000   0.000   0.000
1lqyA    0.667   1.000   0.000   0.667    0.000   0.000   0.000   0.000
1lrhA    0.462   0.667   0.286   0.444    0.051   1.000   0.026   0.026
1lriA    0.800   0.000   0.800   0.000    0.600   0.000   0.600   0.000
1ls6A    0.625   0.500   0.667   0.333    0.000   0.000   0.000   0.000
1lstA    0.627   0.719   0.543   0.590    0.134   1.000   0.033   0.108
1ltzA    0.000   0.000   0.000   0.000    0.000   0.000   0.000   0.000
1luaA    0.390   0.955   0.164   0.313    0.604   0.989   0.016   0.605
1lugA    1.000   1.000   0.000   1.000    0.000   0.000   0.000   0.000
1lvoA    0.000   0.000   0.000   0.000    0.000   0.000   0.000   0.000
1lw9A    0.667   0.000   0.667   0.000    0.333   0.000   0.333   0.000
1lwdA    0.000   0.000   0.000   0.000    0.000   0.000   0.000   0.000
1lwgA    0.667   0.000   0.667   0.000    0.167   0.000   0.167   0.000
1lxzA    0.500   0.000   0.500   0.000    0.500   1.000   0.000   0.500
1ly3A    0.871   0.833   0.880   0.625    0.097   0.000   0.097   0.000
1lziA    1.000   0.000   1.000   0.000    0.000   0.000   0.000   0.000
1lzsA    0.600   1.000   0.500   0.333    0.800   1.000   0.500   0.750
1m03A    0.565   0.312   0.618   0.147    0.000   0.000   0.000   0.000
1m04A    0.500   0.333   0.525   0.095    0.065   1.000   0.000   0.065
1m0dA    0.917   0.000   1.000   0.000    0.500   0.000   0.500   0.000
1m0sA    0.755   0.231   0.944   0.600    0.102   1.000   0.083   0.022
1m0uA    0.773   1.000   0.167   0.762    0.909   1.000   0.333   0.905
1m0wA    0.000   0.000   0.000   0.000    0.000   0.000   0.000   0.000
1m1pA    0.750   0.000   0.750   0.000    0.500   1.000   0.333   0.333
1m1rA    1.000   0.000   1.000   0.000    0.250   0.000   0.250   0.000
1m21A    0.000   0.000   0.000   0.000    0.000   0.000   0.000   0.000
1m22A    0.000   0.000   0.000   0.000    0.000   0.000   0.000   0.000
1m26A    0.600   0.000   0.600   0.000    0.400   0.000   0.400   0.000
1m2gA    0.909   0.800   0.923   0.571    0.500   1.000   0.000   0.500
1m2kA    0.822   0.000   0.841   0.000    0.067   1.000   0.000   0.067
1m2qA    0.622   0.958   0.000   0.639    0.000   0.000   0.000   0.000
1m2rA    0.514   0.950   0.000   0.528    0.000   0.000   0.000   0.000
1m2tA    0.714   1.000   0.000   0.714    0.571   1.000   0.000   0.571
1m2wA    1.000   0.000   1.000   0.000    0.000   0.000   0.000   0.000
1m2xA    0.705   0.875   0.667   0.368    0.227   0.000   0.227   0.000
1m3kA    0.000   0.000   0.000   0.000    0.000   0.000   0.000   0.000
1m3qA    0.500   1.000   0.333   0.333    0.250   1.000   0.000   0.250
1m3uA    0.494   0.429   0.528   0.324    0.000   0.000   0.000   0.000
1m48A    1.000   0.000   1.000   0.000    1.000   0.000   1.000   0.000
1m4dA    0.231   1.000   0.130   0.130    0.308   0.957   0.036   0.293
1m5cA    0.700   0.727   0.647   0.800    0.000   0.000   0.000   0.000
1m5wA    0.648   0.441   0.778   0.556    0.114   1.000   0.082   0.037
1m66A    0.023   0.000   0.023   0.000    0.000   0.000   0.000   0.000
1m6iA    0.433   1.000   0.000   0.433    0.667   1.000   0.000   0.667
1m6kA    0.318   1.000   0.000   0.318    0.000   0.000   0.000   0.000
1m6yA    0.685   0.953   0.319   0.656    0.694   1.000   0.000   0.694
1m7gA    0.522   0.757   0.476   0.219    0.693   1.000   0.125   0.679
1m7sA    0.000   0.000   0.000   0.000    0.000   0.000   0.000   0.000
1m7yA    0.368   1.000   0.000   0.368    0.307   1.000   0.000   0.307
1maiA    0.857   1.000   0.000   0.857    0.714   1.000   0.000   0.714
1mb4A    0.625   1.000   0.143   0.600    0.812   1.000   0.000   0.812
1mc9A    0.286   0.000   0.286   0.000    0.143   1.000   0.000   0.143
1mdcA    0.818   1.000   0.810   0.200    0.727   1.000   0.684   0.333
1mdlA    0.549   0.000   0.562   0.000    0.011   1.000   0.000   0.011
1mdoA    0.638   1.000   0.045   0.632    0.621   1.000   0.000   0.621
1me8A    0.592   0.611   0.581   0.458    0.000   0.000   0.000   0.000
1mehA    0.549   0.607   0.539   0.193    0.071   1.000   0.000   0.071
1memA    0.250   0.000   0.333   0.000    0.000   0.000   0.000   0.000
1mfiA    0.981   1.000   0.980   0.750    0.481   1.000   0.472   0.034
1mg0A    0.167   0.800   0.040   0.143    0.000   0.000   0.000   0.000
1mgoA    0.065   0.000   0.065   0.000    0.000   0.000   0.000   0.000
1mh9A    0.660   0.429   0.698   0.188    0.160   1.000   0.143   0.023
1mhwA    0.000   0.000   0.000   0.000    0.000   0.000   0.000   0.000
1mi3A    0.982   1.000   0.980   0.833    0.164   1.000   0.042   0.132
1midA    0.625   1.000   0.571   0.250    0.625   1.000   0.571   0.250
1mjhA    0.956   0.400   0.984   0.571    0.394   0.490   0.362   0.205
1mk0A    0.667   0.000   0.667   0.000    0.333   0.000   0.333   0.000
1mkvA    0.000   0.000   0.000   0.000    0.000   0.000   0.000   0.000
1ml2A    1.000   1.000   0.000   1.000    0.000   0.000   0.000   0.000
1ml6A    0.238   1.000   0.000   0.238    0.048   1.000   0.000   0.048
1mlwA    1.000   1.000   1.000   1.000    1.000   1.000   1.000   1.000
1mlyA    0.404   1.000   0.000   0.404    0.018   1.000   0.000   0.018
1mm7A    0.620   0.690   0.524   0.667    0.000   0.000   0.000   0.000
1mm9A    1.000   1.000   1.000   1.000    0.000   0.000   0.000   0.000
1mnzA    0.762   0.292   0.826   0.184    0.030   1.000   0.000   0.030
1mo9A    0.289   1.000   0.000   0.289    0.447   1.000   0.000   0.447
1mogA    0.929   0.000   0.929   0.000    0.357   0.000   0.357   0.000
1mooA    0.000   0.000   0.000   0.000    0.000   0.000   0.000   0.000
1moqA    0.450   1.000   0.267   0.312    0.050   1.000   0.000   0.050
1mp8A    0.694   0.962   0.000   0.714    0.222   1.000   0.000   0.222
1mqhA    0.642   0.656   0.619   0.724    0.019   0.000   0.019   0.000
1mqvA    0.960   0.667   1.000   1.000    0.640   1.000   0.526   0.400
1mrjA    0.714   1.000   0.000   0.714    0.000   0.000   0.000   0.000
1mrkA    0.714   1.000   0.000   0.714    0.000   0.000   0.000   0.000
1mrzA    0.273   1.000   0.111   0.200    0.091   1.000   0.000   0.091
1ms6A    0.250   0.333   0.000   0.500    0.000   0.000   0.000   0.000
1mtsA    0.364   1.000   0.125   0.300    0.000   0.000   0.000   0.000
1mudA    0.667   1.000   0.500   0.500    0.500   1.000   0.250   0.400
1mv8A    0.231   1.000   0.000   0.231    0.692   1.000   0.000   0.692
1mv9A    0.600   1.000   0.000   0.600    0.100   1.000   0.000   0.100
1mvcA    0.600   1.000   0.000   0.600    0.000   0.000   0.000   0.000
1mweA    0.500   0.500   0.500   0.500    0.000   0.000   0.000   0.000
1mx3A    0.512   1.000   0.167   0.459    0.683   1.000   0.000   0.683
1mxgA    0.610   0.625   0.610   0.024    0.084   1.000   0.000   0.084
1mxiA    0.892   0.571   0.967   0.800    0.514   0.750   0.400   0.375
1mxoA    0.250   1.000   0.000   0.250    0.000   0.000   0.000   0.000
1n08A    0.600   0.000   0.600   0.000    0.000   0.000   0.000   0.000
1n13A    1.000   0.000   1.000   0.000    0.750   0.000   0.750   0.000
1n2aA    0.727   1.000   0.250   0.700    0.091   1.000   0.048   0.048
1n2bA    0.500   0.429   0.526   0.250    0.231   1.000   0.000   0.231
1n2mA    1.000   0.000   1.000   0.000    0.333   1.000   0.000   0.333
1n3zA    0.222   1.000   0.000   0.222    0.000   0.000   0.000   0.000
1n40A    0.292   1.000   0.000   0.292    0.000   0.000   0.000   0.000
1n4fA    0.400   1.000   0.250   0.250    0.200   0.000   0.200   0.000
1n55A    0.797   0.000   0.808   0.000    0.041   0.000   0.041   0.000
1n5iA    0.465   0.660   0.428   0.178    0.279   0.985   0.074   0.237
1n5jA    0.480   1.000   0.450   0.095    0.069   0.000   0.069   0.000
1n5qA    0.769   0.500   0.818   0.333    0.154   0.667   0.087   0.087
1n6aA    0.833   0.833   0.000   1.000    1.000   1.000   0.000   1.000
1n71A    0.667   1.000   0.412   0.565    0.533   0.923   0.235   0.480
1n7hA    0.360   1.000   0.035   0.345    0.756   1.000   0.000   0.756
1n83A    0.500   1.000   0.000   0.500    0.100   1.000   0.000   0.100
1n8uA    0.900   0.000   1.000   0.000    0.500   0.000   0.500   0.000
1n97A    0.000   0.000   0.000   0.000    0.000   0.000   0.000   0.000
1n9bA    0.000   0.000   0.000   0.000    0.019   1.000   0.000   0.019
1n9lA    0.719   1.000   0.667   0.357    0.219   1.000   0.194   0.038
1na3A    0.913   1.000   0.909   0.333    0.435   1.000   0.381   0.133
1naaA    0.000   0.000   0.000   0.000    0.000   0.000   0.000   0.000
1nb9A    0.500   0.000   0.500   0.000    0.000   0.000   0.000   0.000
1nbuA    0.867   0.750   0.885   0.500    0.733   1.000   0.667   0.429
1nc6A    0.636   1.000   0.200   0.600    0.000   0.000   0.000   0.000
1ncoA    0.929   0.000   1.000   0.000    0.571   1.000   0.538   0.143
1ndfA    1.000   0.000   1.000   0.000    0.000   0.000   0.000   0.000
1ne7A    0.738   0.429   0.767   0.150    0.000   0.000   0.000   0.000
1nf8A    0.950   0.286   0.966   0.167    0.223   0.941   0.180   0.065
1nffA    0.583   0.824   0.354   0.547    0.658   0.984   0.031   0.661
1nfpA    0.906   0.000   0.906   0.000    0.219   1.000   0.107   0.138
1ngxA    0.312   0.000   0.312   0.000    0.188   0.000   0.188   0.000
1nh8A    0.368   0.000   0.368   0.000    0.026   1.000   0.000   0.026
1nhcA    0.000   0.000   0.000   0.000    0.200   1.000   0.000   0.200
1ni4A    0.333   1.000   0.111   0.273    0.500   1.000   0.000   0.500
1njrA    0.833   1.000   0.667   0.750    0.000   0.000   0.000   0.000
1njsA    0.892   0.333   0.909   0.100    0.098   0.000   0.098   0.000
1nkiA    0.600   0.750   0.562   0.300    0.300   0.000   0.300   0.000
1nl7A    0.000   0.000   0.000   0.000    0.000   0.000   0.000   0.000
1nluA    0.438   0.000   0.467   0.000    0.000   0.000   0.000   0.000
1nmeA    0.920   0.000   0.990   0.000    0.469   0.000   0.469   0.000
1nmsA    1.000   1.000   1.000   1.000    0.222   0.000   0.222   0.000
1nmyA    0.482   0.722   0.461   0.105    0.054   0.000   0.054   0.000
1noxA    0.773   1.000   0.000   0.773    1.000   1.000   0.000   1.000
1np7A    1.000   1.000   0.000   1.000    1.000   1.000   0.000   1.000
1nq7A    0.300   1.000   0.000   0.300    0.000   0.000   0.000   0.000
1nquA    0.938   0.000   0.944   0.000    0.306   0.000   0.306   0.000
1nqxA    0.938   0.000   0.944   0.000    0.306   0.000   0.306   0.000
1nrgA    0.308   1.000   0.000   0.308    0.346   1.000   0.000   0.346
1nscA    0.333   0.000   0.500   0.000    0.000   0.000   0.000   0.000
1ntfA    0.417   0.000   0.417   0.000    0.000   0.000   0.000   0.000
1nu3A    0.485   1.000   0.292   0.346    0.121   0.000   0.121   0.000
1nu4A    0.875   0.000   0.875   0.000    0.875   0.000   0.875   0.000
1nupA    0.859   0.250   0.900   0.143    0.438   1.000   0.234   0.321
1nutA    0.727   0.143   0.838   0.143    0.432   1.000   0.107   0.390
1nuwA    0.667   1.000   0.000   0.667    0.333   1.000   0.000   0.333
1nvmA    0.532   0.426   0.595   0.385    0.016   1.000   0.008   0.008
1nvrA    0.757   0.966   0.000   0.778    0.000   0.000   0.000   0.000
1nvsA    0.730   0.964   0.000   0.750    0.000   0.000   0.000   0.000
1nwwA    0.206   0.000   0.206   0.000    0.147   1.000   0.121   0.033
1nxdA    0.500   0.000   0.500   0.000    0.250   0.000   0.250   0.000
1nxjA    0.909   0.000   0.909   0.000    0.273   0.000   0.273   0.000
1nxyA    0.346   1.000   0.000   0.346    0.000   0.000   0.000   0.000
1ny0A    0.385   1.000   0.000   0.385    0.000   0.000   0.000   0.000
1nymA    0.538   1.000   0.000   0.538    0.000   0.000   0.000   0.000
1nytA    0.437   0.840   0.366   0.189    0.311   1.000   0.017   0.303
1nywA    0.643   1.000   0.286   0.583    0.214   1.000   0.000   0.214
1nyyA    0.615   1.000   0.000   0.615    0.000   0.000   0.000   0.000
1o02A    0.714   1.000   0.000   0.714    0.857   1.000   0.000   0.857
1o03A    0.681   0.545   0.722   0.375    0.106   1.000   0.087   0.023
1o0aA    0.250   0.000   0.250   0.000    0.500   1.000   0.000   0.500
1o1hA    0.692   0.348   0.809   0.381    0.000   0.000   0.000   0.000
1o1xA    0.930   0.000   0.930   0.000    0.282   0.500   0.275   0.020
1o26A    0.500   0.000   0.500   0.000    0.357   1.000   0.000   0.357
1o2uA    0.091   0.000   0.091   0.000    0.000   0.000   0.000   0.000
1o31A    0.455   0.833   0.000   0.500    0.000   0.000   0.000   0.000
1o3jA    0.091   0.000   0.091   0.000    0.000   0.000   0.000   0.000
1o41A    0.556   0.000   0.625   0.000    0.333   0.000   0.333   0.000
1o42A    0.778   1.000   0.750   0.333    0.333   0.000   0.333   0.000
1o48A    0.500   0.000   0.571   0.000    0.375   1.000   0.286   0.167
1o4bA    0.500   0.000   0.571   0.000    0.250   0.000   0.250   0.000
1o4gA    0.500   0.000   0.571   0.000    0.375   0.000   0.375   0.000
1o4lA    0.600   0.000   0.667   0.000    0.500   1.000   0.444   0.167
1o4mA    0.500   0.000   0.571   0.000    0.500   1.000   0.333   0.333
1o4oA    0.611   0.000   0.647   0.000    0.333   0.000   0.333   0.000
1o4pA    0.556   0.000   0.625   0.000    0.333   0.000   0.333   0.000
1o4qA    0.556   0.000   0.625   0.000    0.333   0.000   0.333   0.000
1o4rA    0.556   0.000   0.625   0.000    0.333   0.000   0.333   0.000
1o5xA    0.750   0.476   0.863   0.588    0.069   1.000   0.029   0.043
1o61A    0.596   1.000   0.000   0.596    0.649   1.000   0.000   0.649
1o6iA    0.700   0.538   0.745   0.368    0.000   0.000   0.000   0.000
1o6kA    0.333   0.923   0.000   0.343    0.167   1.000   0.000   0.167
1o6tA    0.000   0.000   0.000   0.000    0.000   0.000   0.000   0.000
1o6zA    0.643   0.938   0.061   0.663    0.806   1.000   0.000   0.806
1o7gA    0.500   1.000   0.000   0.500    0.000   0.000   0.000   0.000
1o7jA    0.800   0.000   0.800   0.000    0.200   0.000   0.200   0.000
1o7pA    0.500   1.000   0.000   0.500    0.000   0.000   0.000   0.000
1o7qA    1.000   0.000   1.000   0.000    0.200   0.000   0.200   0.000
1o8sA    0.846   0.750   0.864   0.500    0.654   1.000   0.400   0.550
1o9pA    0.500   1.000   0.000   0.500    0.000   0.000   0.000   0.000
1o9sA    0.000   0.000   0.000   0.000    0.000   0.000   0.000   0.000
1o9vA    1.000   0.000   1.000   0.000    0.250   0.000   0.250   0.000
1oaaA    0.427   0.920   0.241   0.314    0.310   1.000   0.000   0.310
1oadA    0.792   0.292   0.863   0.233    0.021   1.000   0.000   0.021
1oaeA    0.786   0.833   0.500   0.909    0.857   1.000   0.000   0.857
1oafA    0.000   0.000   0.000   0.000    0.000   0.000   0.000   0.000
1obbA    0.429   1.000   0.000   0.429    0.429   1.000   0.000   0.429
1obdA    0.750   1.000   0.667   0.500    1.000   1.000   0.000   1.000
1oc5A    0.943   0.000   0.943   0.000    0.000   0.000   0.000   0.000
1ocbA    0.944   0.000   0.944   0.000    0.000   0.000   0.000   0.000
1ocnA    0.877   0.125   0.934   0.125    0.105   1.000   0.000   0.105
1od3A    0.750   0.000   0.750   0.000    0.708   1.000   0.417   0.632
1od8A    0.770   0.000   0.770   0.000    0.059   1.000   0.008   0.052
1oe1A    0.000   0.000   0.000   0.000    0.000   0.000   0.000   0.000
1oe3A    0.000   0.000   0.000   0.000    0.000   0.000   0.000   0.000
1oe7A    0.435   1.000   0.133   0.381    0.783   1.000   0.000   0.783
1of8A    0.952   0.000   0.952   0.000    0.000   0.000   0.000   0.000
1oflA    0.286   0.000   0.286   0.000    0.000   0.000   0.000   0.000
1ofnA    0.133   0.000   0.133   0.000    0.000   0.000   0.000   0.000
1ofzA    1.000   0.000   1.000   0.000    0.150   1.000   0.000   0.150
1ogdA    0.900   0.000   0.900   0.000    0.600   0.000   0.600   0.000
1ogqA    0.000   0.000   0.000   0.000    0.200   1.000   0.000   0.200
1oh4A    0.905   0.000   0.905   0.000    0.143   0.000   0.143   0.000
1ohpA    0.487   0.889   0.367   0.296    0.154   1.000   0.132   0.029
1oi0A    0.857   0.000   0.857   0.000    0.571   0.000   0.571   0.000
1oi6A    0.400   1.000   0.182   0.308    0.200   1.000   0.000   0.200
1oioA    1.000   0.000   1.000   0.000    0.750   0.000   0.750   0.000
1oipA    0.500   1.000   0.333   0.333    0.000   0.000   0.000   0.000
1oirA    0.417   0.938   0.000   0.429    0.000   0.000   0.000   0.000
1oizA    0.467   1.000   0.429   0.111    0.200   0.000   0.200   0.000
1oj6A    1.000   1.000   1.000   1.000    0.907   0.946   0.667   0.946
1ojaA    0.133   1.000   0.000   0.133    0.000   0.000   0.000   0.000
1ojjA    1.000   0.000   1.000   0.000    0.000   0.000   0.000   0.000
1ojrA    1.000   1.000   0.000   1.000    0.000   0.000   0.000   0.000
1okoA    1.000   0.000   1.000   0.000    0.333   1.000   0.200   0.200
1oksA    1.000   0.000   1.000   0.000    0.571   0.000   0.571   0.000
1olmA    0.667   1.000   0.000   0.667    0.000   0.000   0.000   0.000
1olsA    0.400   1.000   0.000   0.400    0.800   1.000   0.000   0.800
1om1A    0.595   0.957   0.000   0.611    0.000   0.000   0.000   0.000
1oniA    0.975   1.000   0.974   0.500    0.750   0.000   0.750   0.000
1oo0A    1.000   0.000   1.000   0.000    0.500   0.000   1.000   0.000
1ooeA    0.317   0.000   0.317   0.000    0.011   0.000   0.011   0.000
1opbA    0.833   0.600   0.895   0.600    0.292   0.000   0.292   0.000
1opjA    0.071   1.000   0.058   0.015    0.000   0.000   0.000   0.000
1opkA    0.778   1.000   0.000   0.778    0.000   0.000   0.000   0.000
1oq5A    1.000   1.000   0.000   1.000    0.000   0.000   0.000   0.000
1oqcA    1.000   1.000   1.000   1.000    0.588   0.400   0.667   0.333
1orrA    0.400   0.984   0.138   0.339    0.710   1.000   0.000   0.710
1os6A    1.000   0.000   1.000   0.000    0.500   1.000   0.222   0.417
1osfA    0.667   0.667   0.000   1.000    0.000   0.000   0.000   0.000
1oshA    0.545   1.000   0.167   0.500    0.091   0.000   0.091   0.000
1ossA    0.400   1.000   0.100   0.357    0.067   1.000   0.000   0.067
1othA    0.548   0.600   0.538   0.200    0.065   1.000   0.000   0.065
1otjA    0.750   1.000   0.333   0.714    0.000   0.000   0.000   0.000
1ovhA    0.500   0.000   0.500   0.000    0.000   0.000   0.000   0.000
1ow4A    0.857   1.000   0.818   0.600    0.286   0.000   0.286   0.000
1owlA    1.000   1.000   0.000   1.000    1.000   1.000   0.000   1.000
1owzA    0.600   0.000   0.600   0.000    0.200   0.000   0.200   0.000
1oxrA    0.000   0.000   0.000   0.000    0.000   0.000   0.000   0.000
1oxvA    0.889   1.000   0.500   0.875    0.778   1.000   0.000   0.778
1oyjA    0.500   1.000   0.242   0.405    0.780   1.000   0.154   0.771
1oyqA    0.273   1.000   0.111   0.200    0.000   0.000   0.000   0.000
1ozqA    0.730   0.333   0.765   0.111    0.000   0.000   0.000   0.000
1p0zA    0.714   0.500   0.759   0.300    0.171   0.000   0.171   0.000
1p13A    0.500   0.000   0.571   0.000    0.250   0.000   0.250   0.000
1p1hA    1.000   1.000   0.000   1.000    1.000   1.000   0.000   1.000
1p1mA    0.667   0.000   0.667   0.000    0.021   0.000   0.021   0.000
1p28A    0.846   1.000   0.800   0.600    0.231   0.000   0.231   0.000
1p2qA    0.071   0.000   0.071   0.000    0.071   1.000   0.000   0.071
1p31A    0.250   1.000   0.000   0.250    0.000   0.000   0.000   0.000
1p3eA    0.529   1.000   0.000   0.529    0.000   0.000   0.000   0.000
1p43A    0.731   0.765   0.667   0.812    0.000   0.000   0.000   0.000
1p4cA    0.506   0.604   0.466   0.315    0.072   1.000   0.000   0.072
1p4fA    0.703   0.929   0.000   0.743    0.000   0.000   0.000   0.000
1p4kA    0.333   0.500   0.000   0.500    0.000   0.000   0.000   0.000
1p6bA    0.793   0.000   0.793   0.000    0.007   0.000   0.007   0.000
1p7kA    0.375   0.000   0.375   0.000    0.188   1.000   0.133   0.071
1p7pA    0.250   0.500   0.000   0.333    0.000   0.000   0.000   0.000
1p8iA    0.000   0.000   0.000   0.000    0.500   1.000   0.000   0.500
1p99A    0.583   0.875   0.389   0.488    0.017   1.000   0.000   0.017
1pb8A    0.667   0.808   0.520   0.636    0.118   1.000   0.000   0.118
1pb9A    0.596   0.667   0.519   0.606    0.000   0.000   0.000   0.000
1pbqA    0.618   0.719   0.478   0.657    0.018   0.000   0.018   0.000
1pbtA    0.886   0.000   0.886   0.000    0.136   0.000   0.136   0.000
1pe1A    0.747   0.375   0.780   0.130    0.202   0.923   0.093   0.133
1pe5A    0.750   0.500   1.000   1.000    0.000   0.000   0.000   0.000
1peeA    0.357   1.000   0.182   0.250    0.071   0.000   0.071   0.000
1pfyA    0.750   1.000   0.500   0.667    0.500   1.000   0.000   0.500
1pheA    0.250   1.000   0.000   0.250    0.000   0.000   0.000   0.000
1pi5A    0.417   1.000   0.000   0.417    0.000   0.000   0.000   0.000
1pinA    1.000   0.000   1.000   0.000    0.000   0.000   0.000   0.000
1pjjA    1.000   0.000   1.000   0.000    0.000   0.000   0.000   0.000
1pjxA    0.375   0.000   0.375   0.000    0.017   1.000   0.000   0.017
1pk9A    0.974   0.900   1.000   1.000    0.368   0.909   0.148   0.303
1pl3A    0.944   0.000   1.000   0.000    0.556   0.000   0.556   0.000
1pl8A    0.531   0.889   0.071   0.552    0.750   1.000   0.000   0.750
1po7A    0.100   1.000   0.000   0.100    0.400   1.000   0.000   0.400
1potA    0.444   0.560   0.345   0.424    0.037   0.000   0.037   0.000
1ppvA    0.250   1.000   0.000   0.250    0.000   0.000   0.000   0.000
1pq5A    0.333   0.800   0.100   0.308    0.000   0.000   0.000   0.000
1pq7A    0.400   0.833   0.111   0.385    0.000   0.000   0.000   0.000
1pq8A    0.133   0.000   0.133   0.000    0.000   0.000   0.000   0.000
1pqhA    0.750   0.000   0.750   0.000    0.000   0.000   0.000   0.000
1prnA    0.444   0.000   0.444   0.000    0.519   1.000   0.188   0.458
1proA    0.250   0.000   0.400   0.000    0.125   0.000   0.125   0.000
1ptyA    0.400   0.667   0.286   0.286    0.100   1.000   0.000   0.100
1pu5A    0.625   0.000   0.625   0.000    0.125   0.000   0.125   0.000
1pu7A    0.400   1.000   0.250   0.250    0.400   1.000   0.250   0.250
1puoA    0.917   0.000   1.000   0.000    0.333   1.000   0.200   0.200
1pvfA    0.167   1.000   0.000   0.167    0.000   0.000   0.000   0.000
1pvgA    0.500   1.000   0.000   0.500    0.500   1.000   0.000   0.500
1pw1A    0.462   1.000   0.000   0.462    0.077   1.000   0.000   0.077
1pwaA    0.667   0.000   0.667   0.000    0.333   1.000   0.000   0.333
1pwbA    0.400   1.000   0.000   0.400    0.300   1.000   0.000   0.300
1pwlA    0.865   0.500   0.880   0.143    0.038   0.000   0.038   0.000
1pwmA    0.870   0.500   0.885   0.143    0.037   0.000   0.037   0.000
1px0A    0.327   0.875   0.295   0.067    0.014   0.000   0.014   0.000
1pxiA    0.750   0.964   0.000   0.771    0.000   0.000   0.000   0.000
1pxoA    0.694   0.962   0.000   0.714    0.000   0.000   0.000   0.000
1pz4A    0.889   1.000   0.857   0.667    0.667   1.000   0.571   0.400
1pzoA    0.000   0.000   0.000   0.000    0.000   0.000   0.000   0.000
1pzpA    0.000   0.000   0.000   0.000    0.000   0.000   0.000   0.000
1q08A    1.000   0.000   1.000   0.000    0.333   0.000   0.333   0.000
1q0bA    0.000   0.000   0.000   0.000    0.000   0.000   0.000   0.000
1q0qA    0.500   1.000   0.125   0.462    0.393   1.000   0.000   0.393
1q0rA    0.300   0.933   0.173   0.184    0.144   1.000   0.000   0.144
1q11A    0.600   1.000   0.200   0.556    0.200   1.000   0.000   0.200
1q1aA    0.857   0.667   0.909   0.667    0.286   1.000   0.000   0.286
1q1fA    0.878   1.000   0.545   0.857    0.049   0.000   0.049   0.000
1q1rA    0.486   1.000   0.000   0.486    0.714   1.000   0.000   0.714
1q1yA    0.667   1.000   0.000   0.667    0.333   1.000   0.000   0.333
1q2wA    1.000   0.000   1.000   0.000    0.000   0.000   0.000   0.000
1q33A    0.625   1.000   0.571   0.250    0.000   0.000   0.000   0.000
1q3eA    0.800   1.000   0.600   0.714    0.500   1.000   0.286   0.375
1q3fA    0.875   1.000   0.800   0.750    0.375   1.000   0.286   0.167
1q44A    0.200   0.000   0.250   0.000    0.000   0.000   0.000   0.000
1q4sA    0.511   0.600   0.506   0.068    0.432   1.000   0.359   0.167
1q4uA    0.421   0.000   0.421   0.000    0.263   0.000   0.263   0.000
1q54A    0.333   1.000   0.000   0.333    0.000   0.000   0.000   0.000
1q5dA    0.208   1.000   0.000   0.208    0.000   0.000   0.000   0.000
1q5kA    0.405   1.000   0.043   0.389    0.000   0.000   0.000   0.000
1q63A    0.600   0.250   0.783   0.375    0.000   0.000   0.000   0.000
1q66A    0.737   0.000   0.778   0.000    0.000   0.000   0.000   0.000
1q6eA    0.436   0.000   0.436   0.000    0.327   1.000   0.000   0.327
1q6lA    0.727   0.694   0.741   0.540    0.093   1.000   0.082   0.014
1q6yA    0.000   0.000   0.000   0.000    0.000   0.000   0.000   0.000
1q74A    0.903   0.000   0.903   0.000    0.065   1.000   0.000   0.065
1q7eA    0.000   0.000   0.000   0.000    0.000   0.000   0.000   0.000
1q7lA    0.625   0.571   0.667   0.571    0.062   0.000   0.062   0.000
1q7tA    0.816   1.000   0.811   0.125    0.053   1.000   0.000   0.053
1q8jA    0.500   0.000   0.500   0.000    0.000   0.000   0.000   0.000
1q8uA    0.389   0.964   0.023   0.386    0.000   0.000   0.000   0.000
1q91A    0.625   0.333   0.667   0.125    0.104   0.400   0.070   0.048
1q92A    0.700   0.545   0.744   0.375    0.200   0.000   0.200   0.000
1q9eA    0.833   1.000   0.750   0.667    0.167   0.000   0.167   0.000
1q9qA    0.267   0.000   0.267   0.000    0.267   1.000   0.083   0.214
1q9uA    1.000   0.000   1.000   0.000    0.667   0.000   0.667   0.000
1qa0A    0.333   0.800   0.000   0.364    0.000   0.000   0.000   0.000
1qa7A    0.222   0.000   0.222   0.000    0.000   0.000   0.000   0.000
1qb1A    0.333   0.800   0.000   0.364    0.000   0.000   0.000   0.000
1qb7A    0.649   0.111   0.750   0.077    0.088   1.000   0.055   0.037
1qbnA    0.333   0.800   0.000   0.364    0.000   0.000   0.000   0.000
1qboA    0.250   0.750   0.000   0.273    0.000   0.000   0.000   0.000
1qbuA    0.500   1.000   0.444   0.167    0.000   0.000   0.000   0.000
1qd1A    1.000   0.000   1.000   0.000    0.000   0.000   0.000   0.000
1qddA    0.091   0.000   0.091   0.000    0.182   1.000   0.000   0.182
1qfoA    0.583   1.000   0.565   0.091    0.125   0.667   0.048   0.091
1qftA    0.600   0.100   0.850   0.250    0.133   1.000   0.071   0.071
1qg6A    0.418   0.872   0.269   0.281    0.351   0.981   0.029   0.341
1qgiA    0.500   0.000   0.500   0.000    0.000   0.000   0.000   0.000
1qgjA    0.000   0.000   0.000   0.000    0.000   0.000   0.000   0.000
1qh3A    0.844   1.000   0.722   0.737    0.031   0.000   0.031   0.000
1qh5A    0.387   0.000   0.387   0.000    0.065   1.000   0.033   0.033
1qhiA    0.350   1.000   0.071   0.316    0.000   0.000   0.000   0.000
1qhjA    0.250   0.000   0.250   0.000    0.000   0.000   0.000   0.000
1qipA    0.367   0.600   0.320   0.150    0.067   0.000   0.067   0.000
1qisA    0.304   1.000   0.000   0.304    0.000   0.000   0.000   0.000
1qj4A    0.667   0.800   0.629   0.381    0.044   1.000   0.011   0.034
1qj8A    0.800   0.000   0.800   0.000    0.600   1.000   0.000   0.600
1qjeA    0.438   0.714   0.222   0.417    0.000   0.000   0.000   0.000
1qjpA    0.846   0.000   0.846   0.000    0.487   0.864   0.000   0.528
1qjwA    0.938   0.000   0.938   0.000    0.104   1.000   0.000   0.104
1qk3A    0.947   1.000   0.926   0.846    0.474   0.733   0.304   0.407
1qk5A    0.696   0.333   0.721   0.077    0.196   0.000   0.196   0.000
1qkmA    0.500   1.000   0.000   0.500    0.000   0.000   0.000   0.000
1qkqA    0.862   1.000   0.826   0.600    0.586   1.000   0.333   0.478
1qmgA    0.188   1.000   0.000   0.188    0.375   1.000   0.000   0.375
1qmqA    0.000   0.000   0.000   0.000    0.000   0.000   0.000   0.000
1qnfA    0.000   0.000   0.000   0.000    0.000   0.000   0.000   0.000
1qnqA    0.636   0.333   0.642   0.020    0.000   0.000   0.000   0.000
1qnrA    0.630   0.000   0.635   0.000    0.159   1.000   0.000   0.159
1qnsA    0.507   0.283   0.615   0.260    0.028   1.000   0.000   0.028
1qpcA    0.771   0.964   0.000   0.794    0.257   1.000   0.000   0.257
1qqmA    0.188   1.000   0.071   0.133    0.000   0.000   0.000   0.000
1qr0A    1.000   1.000   0.000   1.000    1.000   1.000   0.000   1.000
1qsgA    0.196   0.000   0.196   0.000    0.026   0.000   0.026   0.000
1qstA    0.562   1.000   0.391   0.391    0.094   1.000   0.065   0.033
1qudA    0.600   0.000   0.600   0.000    0.200   0.000   0.200   0.000
1qvjA    0.500   0.500   0.500   0.125    0.000   0.000   0.000   0.000
1qw7A    0.784   0.000   0.784   0.000    0.008   0.000   0.008   0.000
1qw8A    0.500   0.700   0.457   0.219    0.304   1.000   0.000   0.304
1qw9A    0.500   0.750   0.458   0.188    0.018   1.000   0.000   0.018
1qwzA    0.250   0.000   0.250   0.000    0.000   0.000   0.000   0.000
1qx4A    0.429   0.000   0.562   0.000    0.381   1.000   0.000   0.381
1qxrA    0.441   0.667   0.188   0.480    0.000   0.000   0.000   0.000
1qxwA    1.000   1.000   0.000   1.000    0.000   0.000   0.000   0.000
1qxyA    1.000   1.000   0.000   1.000    0.000   0.000   0.000   0.000
1qxzA    1.000   1.000   0.000   1.000    0.000   0.000   0.000   0.000
1qy1A    0.800   0.778   0.808   0.583    0.171   0.000   0.171   0.000
1qy8A    0.833   1.000   0.000   0.833    0.000   0.000   0.000   0.000
1qywA    0.293   1.000   0.282   0.021    0.023   1.000   0.000   0.023
1qz6A    0.000   0.000   0.000   0.000    0.000   0.000   0.000   0.000
1qz9A    0.034   1.000   0.018   0.018    0.086   1.000   0.000   0.086
1qzgA    1.000   0.000   1.000   0.000    1.000   0.000   1.000   0.000
1qzyA    0.750   1.000   0.000   0.750    0.000   0.000   0.000   0.000
1r0pA    0.714   0.962   0.000   0.735    0.000   0.000   0.000   0.000
1r3qA    0.738   0.000   0.776   0.000    0.013   0.000   0.013   0.000
1r4uA    1.000   1.000   0.000   1.000    0.000   0.000   0.000   0.000
1r4vA    1.000   0.000   1.000   0.000    1.000   0.000   1.000   0.000
1r55A    1.000   1.000   1.000   1.000    0.154   0.000   0.154   0.000
1r58A    1.000   1.000   0.000   1.000    0.000   0.000   0.000   0.000
1r5lA    0.250   0.000   0.250   0.000    0.000   0.000   0.000   0.000
1r6lA    0.500   0.000   0.500   0.000    0.000   0.000   0.000   0.000
1r7aA    0.562   1.000   0.533   0.125    0.062   1.000   0.022   0.043
1r7oA    0.816   0.000   0.816   0.000    0.023   1.000   0.000   0.023
1r85A    0.726   0.000   0.726   0.000    0.000   0.000   0.000   0.000
1r87A    0.739   0.500   0.752   0.103    0.153   1.000   0.000   0.153
1r8cA    0.167   1.000   0.000   0.167    0.667   1.000   0.000   0.667
1r8qA    0.579   0.000   0.579   0.000    0.075   0.000   0.075   0.000
1r9lA    0.638   0.700   0.529   0.724    0.085   1.000   0.000   0.085
1ra0A    0.536   0.182   0.702   0.222    0.014   0.000   0.014   0.000
1ra1A    0.745   0.000   0.778   0.000    0.511   0.600   0.409   0.536
1raoA    1.000   0.000   1.000   0.000    0.250   0.000   0.250   0.000
1rarA    0.250   1.000   0.000   0.250    0.000   0.000   0.000   0.000
1rcjA    0.000   0.000   0.000   0.000    0.000   0.000   0.000   0.000
1rcqA    0.778   0.429   0.862   0.429    0.000   0.000   0.000   0.000
1rdmA    0.182   0.000   0.182   0.000    0.273   1.000   0.111   0.200
1rdsA    0.400   0.000   0.400   0.000    0.200   0.000   0.200   0.000
1re9A    0.000   0.000   0.000   0.000    0.000   0.000   0.000   0.000
1rf6A    0.500   1.000   0.000   0.500    0.333   1.000   0.000   0.333
1rf7A    0.792   0.000   0.792   0.000    0.458   1.000   0.435   0.071
1rffA    0.000   0.000   0.000   0.000    0.000   0.000   0.000   0.000
1rgaA    0.500   0.000   0.500   0.000    0.667   1.000   0.500   0.500
1rj9A    0.814   0.750   0.852   0.750    0.605   1.000   0.081   0.590
1rjdA    0.422   0.380   0.571   0.760    0.734   1.000   0.000   0.734
1rkdA    0.854   0.800   0.861   0.444    0.305   1.000   0.050   0.278
1rkxA    0.647   1.000   0.062   0.639    0.753   1.000   0.000   0.753
1rlkA    1.000   0.000   1.000   0.000    0.600   0.000   0.600   0.000
1rmtA    0.767   0.462   0.833   0.375    0.342   0.889   0.164   0.258
1rn8A    0.800   1.000   0.600   0.714    0.800   1.000   0.333   0.778
1ro7A    1.000   1.000   1.000   1.000    1.000   1.000   0.000   1.000
1rp0A    0.592   0.680   0.500   0.586    0.000   0.000   0.000   0.000
1rpgA    0.000   0.000   0.000   0.000    0.000   0.000   0.000   0.000
1rpiA    0.250   0.000   0.250   0.000    0.000   0.000   0.000   0.000
1rpjA    0.850   0.533   0.942   0.727    0.113   1.000   0.033   0.085
1rq2A    0.841   0.750   0.846   0.231    0.072   1.000   0.000   0.072
1rqjA    0.400   0.750   0.167   0.375    0.100   1.000   0.000   0.100
1rqpA    0.500   1.000   0.000   0.500    1.000   1.000   0.000   1.000
1rrmA    0.400   1.000   0.000   0.400    0.300   1.000   0.000   0.300
1rsgA    0.469   1.000   0.000   0.469    0.594   1.000   0.000   0.594
1rwxA    0.966   0.000   0.966   0.000    0.379   0.000   0.379   0.000
1rx0A    0.389   1.000   0.000   0.389    0.778   1.000   0.000   0.778
1ry8A    0.923   1.000   0.922   0.200    0.019   0.000   0.019   0.000
1ryaA    0.250   1.000   0.000   0.250    0.208   1.000   0.000   0.208
1ryiA    0.532   1.000   0.000   0.532    0.723   1.000   0.000   0.723
1ryoA    0.667   0.692   0.643   0.643    0.000   0.000   0.000   0.000
1rzdA    0.500   1.000   0.000   0.500    0.000   0.000   0.000   0.000
1rzeA    1.000   1.000   0.000   1.000    0.000   0.000   0.000   0.000
1rzlA    0.600   0.000   0.600   0.000    0.600   0.000   0.600   0.000
1s17A    1.000   1.000   1.000   1.000    0.333   0.000   0.333   0.000
1s18A    1.000   0.000   1.000   0.000    0.154   1.000   0.000   0.154
1s1dA    0.769   0.000   1.000   0.000    0.000   0.000   0.000   0.000
1s1fA    0.042   1.000   0.000   0.042    0.042   1.000   0.000   0.042
1s1pA    0.849   0.000   0.900   0.000    0.057   1.000   0.038   0.020
1s1yA    0.176   0.000   0.188   0.000    0.176   1.000   0.125   0.067
1s22A    0.000   0.000   0.000   0.000    0.000   0.000   0.000   0.000
1s2aA    0.774   0.111   0.909   0.200    0.038   0.000   0.038   0.000
1s2cA    0.821   0.091   0.905   0.100    0.047   1.000   0.038   0.010
1s3cA    0.393   0.000   0.393   0.000    0.143   0.000   0.143   0.000
1s3vA    0.889   0.833   0.897   0.556    0.200   0.000   0.200   0.000
1s3wA    0.833   0.800   0.835   0.222    0.200   0.000   0.200   0.000
1s57A    1.000   0.000   1.000   0.000    0.000   0.000   0.000   0.000
1s68A    0.333   0.500   0.000   0.500    1.000   1.000   0.000   1.000
1s69A    0.500   0.000   0.500   0.000    0.279   0.500   0.273   0.020
1s6hA    0.417   1.000   0.125   0.364    0.000   0.000   0.000   0.000
1s8fA    0.479   0.500   0.479   0.020    0.062   1.000   0.053   0.011
1s95A    0.545   0.500   0.556   0.200    0.227   1.000   0.190   0.056
1s9rA    0.000   0.000   0.000   0.000    0.000   0.000   0.000   0.000
1sc3A    0.904   0.000   0.971   0.000    0.466   1.000   0.443   0.071
1scwA    0.000   0.000   0.000   0.000    0.077   1.000   0.000   0.077
1se6A    0.125   1.000   0.000   0.125    0.097   1.000   0.000   0.097
1sepA    0.221   1.000   0.216   0.009    0.000   0.000   0.000   0.000
1sffA    0.254   1.000   0.000   0.254    0.632   1.000   0.000   0.632
1sfxA    0.750   0.000   0.750   0.000    0.094   0.000   0.094   0.000
1sg0A    0.810   0.000   0.814   0.000    0.093   0.000   0.093   0.000
1sgcA    0.250   1.000   0.000   0.250    0.000   0.000   0.000   0.000
1sgjA    0.557   0.000   0.957   0.000    0.038   0.000   0.038   0.000
1sixA    0.500   1.000   0.375   0.286    0.800   1.000   0.333   0.778
1sj0A    0.500   1.000   0.000   0.500    0.000   0.000   0.000   0.000
1sj1A    0.857   0.000   0.857   0.000    0.000   0.000   0.000   0.000
1sjdA    0.647   0.550   0.733   0.647    0.000   0.000   0.000   0.000
1sjnA    0.800   1.000   0.500   0.750    0.800   1.000   0.000   0.800
1sjwA    0.333   1.000   0.167   0.231    0.000   0.000   0.000   0.000
1sk1A    0.520   0.000   0.542   0.000    0.160   0.000   0.160   0.000
1sk7A    1.000   1.000   1.000   1.000    0.286   1.000   0.000   0.286
1sk9A    0.000   0.000   0.000   0.000    0.000   0.000   0.000   0.000
1skaA    0.000   0.000   0.000   0.000    0.000   0.000   0.000   0.000
1sl4A    0.250   1.000   0.182   0.100    0.417   1.000   0.125   0.364
1sltA    0.905   1.000   0.857   0.778    0.286   1.000   0.118   0.211
1sn5A    1.000   0.000   1.000   0.000    0.273   0.000   0.273   0.000
1snnA    1.000   1.000   1.000   1.000    0.000   0.000   0.000   0.000
1snyA    0.669   0.795   0.557   0.614    0.614   1.000   0.045   0.607
1soxA    0.000   0.000   0.000   0.000    0.000   0.000   0.000   0.000
1sqoA    0.400   1.000   0.182   0.308    0.000   0.000   0.000   0.000
1sqsA    0.750   0.000   0.750   0.000    0.083   1.000   0.064   0.022
1sqtA    0.333   0.800   0.100   0.308    0.000   0.000   0.000   0.000
1sr7A    0.583   1.000   0.286   0.500    0.083   0.000   0.083   0.000
1sreA    1.000   1.000   1.000   1.000    0.333   0.000   0.333   0.000
1srgA    0.875   0.500   1.000   1.000    0.250   0.000   0.250   0.000
1ssqA    0.182   0.000   0.182   0.000    0.000   0.000   0.000   0.000
1su2A    0.000   0.000   0.000   0.000    0.333   1.000   0.000   0.333
1sviA    0.695   0.659   0.713   0.537    0.664   0.924   0.269   0.658
1sw1A    0.689   0.800   0.550   0.690    0.022   0.500   0.000   0.023
1swyA    0.500   0.000   0.500   0.000    0.250   0.000   0.250   0.000
1swzA    0.500   0.000   0.500   0.000    0.250   0.000   0.250   0.000
1sx6A    0.750   0.000   1.000   0.000    0.750   0.000   0.750   0.000
1sx7A    0.500   0.000   0.500   0.000    0.250   0.000   0.250   0.000
1syhA    0.729   0.821   0.600   0.742    0.000   0.000   0.000   0.000
1sz3A    0.000   0.000   0.000   0.000    0.333   1.000   0.000   0.333
1sz7A    0.000   0.000   0.000   0.000    0.000   0.000   0.000   0.000
1szoA    0.500   1.000   0.333   0.333    0.000   0.000   0.000   0.000
1t0aA    1.000   0.000   1.000   0.000    0.500   0.000   0.500   0.000
1t0oA    0.613   0.400   0.654   0.182    0.323   1.000   0.000   0.323
1t24A    0.148   0.900   0.071   0.090    0.009   0.000   0.009   0.000
1t25A    0.132   0.889   0.062   0.081    0.009   0.000   0.009   0.000
1t26A    0.127   0.857   0.078   0.059    0.009   0.000   0.009   0.000
1t2bA    0.250   1.000   0.000   0.250    0.000   0.000   0.000   0.000
1t2jA    0.625   0.000   0.625   0.000    0.292   0.500   0.250   0.118
1t2wA    0.250   0.000   0.250   0.000    0.250   0.000   0.250   0.000
1t31A    0.176   0.833   0.036   0.156    0.059   1.000   0.000   0.059
1t3iA    0.017   0.000   0.017   0.000    0.000   0.000   0.000   0.000
1t40A    0.839   0.000   0.887   0.000    0.018   0.000   0.018   0.000
1t46A    0.057   1.000   0.029   0.029    0.000   0.000   0.000   0.000
1t49A    0.111   0.000   0.111   0.000    0.000   0.000   0.000   0.000
1t5bA    0.917   0.643   0.949   0.600    0.258   0.933   0.171   0.126
1t64A    0.875   1.000   0.857   0.500    0.000   0.000   0.000   0.000
1t6cA    0.474   0.000   0.474   0.000    0.000   0.000   0.000   0.000
1t6nA    0.689   0.286   0.783   0.235    0.135   1.000   0.111   0.030
1t7qA    1.000   0.000   1.000   0.000    0.000   0.000   0.000   0.000
1t7vA    0.188   1.000   0.133   0.071    0.250   1.000   0.143   0.143
1t8kA    0.980   0.000   1.000   0.000    0.647   0.000   0.647   0.000
1t8tA    0.462   0.500   0.444   0.286    0.385   1.000   0.000   0.385
1t8zA    1.000   0.000   1.000   0.000    0.583   0.000   0.583   0.000
1t93A    0.083   1.000   0.000   0.083    0.000   0.000   0.000   0.000
1t9mA    0.500   0.875   0.000   0.538    0.643   1.000   0.000   0.643
1ta8A    0.333   0.000   0.333   0.000    1.000   1.000   0.000   1.000
1ta9A    0.375   0.000   0.375   0.000    0.125   0.000   0.125   0.000
1talA    0.250   1.000   0.000   0.250    0.000   0.000   0.000   0.000
1tb7A    0.438   1.000   0.308   0.250    0.000   0.000   0.000   0.000
1tbbA    0.875   1.000   0.667   0.833    0.000   0.000   0.000   0.000
1tbfA    0.833   1.000   0.000   0.833    0.000   0.000   0.000   0.000
1tc1A    0.929   0.875   0.935   0.583    0.365   0.667   0.354   0.036
1tcvA    0.929   0.900   1.000   1.000    0.071   0.000   0.071   0.000
1tdgA    0.000   0.000   0.000   0.000    0.000   0.000   0.000   0.000
1te6A    0.448   0.000   0.448   0.000    0.034   1.000   0.000   0.034
1tf8A    0.333   0.000   0.333   0.000    0.000   0.000   0.000   0.000
1tfjA    1.000   0.000   1.000   0.000    1.000   0.000   1.000   0.000
1tfzA    0.200   1.000   0.000   0.200    0.000   0.000   0.000   0.000
1thgA    0.167   0.000   0.167   0.000    0.000   0.000   0.000   0.000
1thlA    0.750   0.500   1.000   1.000    0.250   1.000   0.000   0.250
1thqA    1.000   0.000   1.000   0.000    0.000   0.000   0.000   0.000
1tiqA    0.266   0.000   0.270   0.000    0.062   0.000   0.062   0.000
1tjpA    0.622   0.765   0.500   0.565    0.018   0.000   0.018   0.000
1tjyA    0.873   0.778   0.902   0.700    0.203   1.000   0.031   0.182
1tkfA    0.647   0.833   0.545   0.500    0.000   0.000   0.000   0.000
1tkjA    0.667   0.857   0.500   0.600    0.000   0.000   0.000   0.000
1tkuA    1.000   1.000   0.000   1.000    1.000   1.000   0.000   1.000
1tlmA    1.000   0.000   1.000   0.000    0.083   0.000   0.083   0.000
1tmxA    0.333   1.000   0.000   0.333    0.667   1.000   0.000   0.667
1tngA    0.455   1.000   0.143   0.400    0.000   0.000   0.000   0.000
1tniA    0.455   1.000   0.143   0.400    0.000   0.000   0.000   0.000
1toiA    0.439   1.000   0.030   0.429    0.018   0.000   0.018   0.000
1tqhA    0.701   0.571   0.717   0.190    0.022   0.000   0.022   0.000
1tqmA    0.784   1.000   0.111   0.778    0.216   1.000   0.000   0.216
1troA    1.000   0.000   1.000   0.000    0.556   0.000   0.556   0.000
1tt0A    0.071   1.000   0.000   0.071    0.190   1.000   0.000   0.190
1tt6A    1.000   0.000   1.000   0.000    0.208   0.000   0.217   0.000
1ttmA    1.000   1.000   0.000   1.000    0.000   0.000   0.000   0.000
1tu1A    0.857   0.000   0.857   0.000    0.857   0.000   0.857   0.000
1tu6A    0.200   0.250   0.000   0.500    0.000   0.000   0.000   0.000
1tu9A    1.000   1.000   1.000   1.000    0.816   0.944   0.462   0.829
1tukA    0.250   1.000   0.000   0.250    0.250   1.000   0.000   0.250
1tuvA    0.706   1.000   0.583   0.500    0.176   0.000   0.176   0.000
1tvpA    0.762   0.857   0.758   0.140    0.056   1.000   0.038   0.019
1tx2A    0.667   0.520   0.699   0.277    0.036   0.000   0.036   0.000
1tx7A    0.455   0.833   0.000   0.500    0.000   0.000   0.000   0.000
1tx8A    0.455   0.833   0.000   0.500    0.000   0.000   0.000   0.000
1txoA    1.000   0.000   1.000   0.000    1.000   0.000   1.000   0.000
1tyrA    0.900   0.000   0.900   0.000    0.100   0.000   0.100   0.000
1tz8A    1.000   0.000   1.000   0.000    0.167   0.000   0.182   0.000
1tzcA    0.615   1.000   0.286   0.545    0.385   1.000   0.000   0.385
1tzjA    0.500   0.500   0.500   0.500    0.250   1.000   0.118   0.167
1tzxA    0.929   0.000   0.963   0.000    0.679   0.000   0.731   0.000
1u0aA    0.750   0.333   0.810   0.200    0.542   1.000   0.083   0.522
1u0zA    0.167   0.000   0.167   0.000    0.000   0.000   0.000   0.000
1u11A    0.903   0.000   0.952   0.000    0.292   0.643   0.257   0.080
1u1gA    0.812   0.800   0.815   0.444    0.062   0.000   0.062   0.000
1u1iA    0.588   0.300   1.000   1.000    0.824   1.000   0.000   0.824
1u1wA    0.667   1.000   0.000   0.667    0.000   0.000   0.000   0.000
1u1xA    0.667   1.000   0.000   0.667    0.000   0.000   0.000   0.000
1u2yA    0.388   1.000   0.375   0.032    0.020   1.000   0.000   0.020
1u3vA    0.161   0.800   0.038   0.138    0.000   0.000   0.000   0.000
1u4gA    0.750   0.500   1.000   1.000    0.000   0.000   0.000   0.000
1u4oA    0.095   1.000   0.083   0.015    0.005   1.000   0.000   0.005
1u55A    0.500   0.000   0.500   0.000    0.500   0.000   0.500   0.000
1u72A    0.886   1.000   0.875   0.444    0.250   1.000   0.195   0.083
1u7gA    0.000   0.000   0.000   0.000    1.000   1.000   0.000   1.000
1u7hA    0.387   0.652   0.318   0.200    0.207   1.000   0.000   0.207
1u8vA    0.389   1.000   0.000   0.389    0.778   1.000   0.000   0.778
1ua4A    0.647   0.909   0.167   0.667    0.882   1.000   0.000   0.882
1uaeA    0.000   0.000   0.000   0.000    0.000   0.000   0.000   0.000
1uagA    0.167   1.000   0.000   0.167    0.333   1.000   0.000   0.333
1ualA    0.250   0.250   0.000   1.000    1.000   1.000   0.000   1.000
1uasA    0.580   0.273   0.623   0.094    0.227   1.000   0.000   0.227
1ucdA    0.571   0.000   0.571   0.000    0.571   0.000   0.571   0.000
1udbA    0.093   0.000   0.093   0.000    0.046   1.000   0.000   0.046
1uedA    0.250   1.000   0.000   0.250    0.146   1.000   0.000   0.146
1uf5A    0.930   0.000   0.943   0.000    0.014   1.000   0.000   0.014
1uf8A    0.944   0.000   0.944   0.000    0.014   1.000   0.000   0.014
1ufjA    0.929   0.970   0.778   0.941    0.071   0.000   0.071   0.000
1ufyA    0.983   0.000   1.000   0.000    0.557   1.000   0.519   0.150
1ugwA    0.600   0.000   0.600   0.000    0.600   1.000   0.500   0.333
1ui0A    0.853   1.000   0.839   0.375    0.353   0.000   0.353   0.000
1ui9A    1.000   0.000   1.000   0.000    0.500   1.000   0.435   0.188
1uj2A    0.405   0.840   0.286   0.244    0.647   1.000   0.047   0.640
1uj6A    0.696   0.167   0.882   0.333    0.043   0.000   0.045   0.000
1ujpA    0.548   0.606   0.521   0.370    0.163   1.000   0.054   0.121
1uk8A    0.412   0.824   0.340   0.179    0.246   1.000   0.023   0.232
1ukbA    0.363   0.812   0.316   0.111    0.054   1.000   0.019   0.036
1ukzA    0.644   0.698   0.630   0.328    0.660   0.985   0.082   0.656
1um0A    0.000   0.000   0.000   0.000    0.000   0.000   0.000   0.000
1umgA    1.000   0.000   1.000   0.000    1.000   0.000   1.000   0.000
1umkA    0.850   1.000   0.812   0.571    0.600   1.000   0.111   0.579
1unbA    0.625   0.833   0.000   0.714    0.000   0.000   0.000   0.000
1uodA    0.600   0.000   0.667   0.000    0.000   0.000   0.000   0.000
1uofA    0.429   0.600   0.000   0.600    0.000   0.000   0.000   0.000
1uozA    0.968   0.000   0.968   0.000    0.000   0.000   0.000   0.000
1up0A    0.973   0.000   0.973   0.000    0.123   0.938   0.023   0.106
1up2A    0.833   0.083   0.983   0.500    0.125   0.900   0.000   0.127
1up3A    0.970   0.000   0.970   0.000    0.164   1.000   0.034   0.138
1up9A    0.000   0.000   0.000   0.000    0.000   0.000   0.000   0.000
1uqyA    0.723   0.500   0.734   0.081    0.170   1.000   0.000   0.170
1ur1A    0.739   1.000   0.737   0.032    0.017   1.000   0.000   0.017
1ur5A    0.645   0.935   0.136   0.655    0.777   0.989   0.037   0.782
1ur8A    0.685   0.545   0.721   0.333    0.130   1.000   0.000   0.130
1urdA    0.714   0.765   0.688   0.565    0.245   1.000   0.000   0.245
1urxA    0.714   1.000   0.692   0.200    0.286   1.000   0.000   0.286
1us0A    0.874   0.333   0.883   0.048    0.086   1.000   0.054   0.036
1us2A    0.633   0.500   0.638   0.045    0.300   1.000   0.000   0.300
1us3A    0.467   0.000   0.549   0.000    0.050   1.000   0.000   0.050
1us4A    0.576   0.632   0.500   0.632    0.182   1.000   0.000   0.182
1uscA    0.727   0.867   0.429   0.765    0.773   1.000   0.000   0.773
1usfA    0.318   1.000   0.250   0.118    0.227   1.000   0.000   0.227
1usiA    0.843   0.778   0.879   0.778    0.059   1.000   0.040   0.020
1usnA    0.722   1.000   0.706   0.167    0.222   0.000   0.222   0.000
1usqA    1.000   0.000   1.000   0.000    0.182   0.000   0.182   0.000
1uteA    0.780   0.333   0.878   0.375    0.040   0.000   0.040   0.000
1utmA    0.385   0.833   0.000   0.417    0.000   0.000   0.000   0.000
1uu3A    0.730   0.964   0.000   0.750    0.000   0.000   0.000   0.000
1uu4A    0.700   1.000   0.667   0.250    0.600   1.000   0.000   0.600
1uu5A    0.800   1.000   0.750   0.500    0.500   1.000   0.000   0.500
1uuxA    0.926   0.000   0.959   0.000    0.189   0.000   0.189   0.000
1uw1A    1.000   0.000   1.000   0.000    0.500   0.000   0.750   0.000
1uwcA    0.439   0.833   0.365   0.197    0.070   1.000   0.054   0.019
1uwfA    1.000   0.000   1.000   0.000    0.286   0.000   0.286   0.000
1uwsA    0.559   0.462   0.582   0.207    0.059   1.000   0.000   0.059
1uwtA    0.548   0.667   0.520   0.250    0.000   0.000   0.000   0.000
1uwzA    0.913   0.500   0.952   0.500    0.522   0.000   0.522   0.000
1ux7A    0.848   1.000   0.844   0.167    0.515   0.800   0.278   0.480
1uxaA    0.750   0.000   0.750   0.000    0.500   1.000   0.333   0.333
1uxgA    0.122   0.800   0.057   0.075    0.035   1.000   0.000   0.035
1uxyA    0.367   1.000   0.000   0.367    0.733   1.000   0.000   0.733
1uy0A    0.707   0.000   0.719   0.000    0.655   0.944   0.182   0.654
1uy6A    0.833   1.000   0.667   0.750    0.000   0.000   0.000   0.000
1uypA    0.630   0.000   0.630   0.000    0.000   0.000   0.000   0.000
1uz4A    0.471   0.481   0.468   0.241    0.019   1.000   0.000   0.019
1uz8A    0.357   1.000   0.308   0.100    0.286   1.000   0.000   0.286
1uzbA    0.000   0.000   0.000   0.000    0.000   0.000   0.000   0.000
1uzeA    0.500   1.000   0.000   0.500    0.000   0.000   0.000   0.000
1uziA    0.000   0.000   0.000   0.000    0.000   0.000   0.000   0.000
1uznA    0.448   0.818   0.328   0.281    0.707   0.992   0.000   0.711
1uzwA    0.286   0.000   0.286   0.000    0.000   0.000   0.000   0.000
1uzxA    0.750   0.000   0.750   0.000    0.750   0.000   0.750   0.000
1v08A    0.574   0.583   0.571   0.250    0.000   0.000   0.000   0.000
1v0kA    0.664   0.208   0.764   0.161    0.007   0.000   0.007   0.000
1v0oA    0.714   0.962   0.000   0.735    0.000   0.000   0.000   0.000
1v0yA    0.000   0.000   0.000   0.000    0.000   0.000   0.000   0.000
1v0zA    0.667   0.000   0.667   0.000    0.333   1.000   0.000   0.333
1v11A    0.091   0.000   0.091   0.000    0.000   0.000   0.000   0.000
1v1rA    0.091   0.000   0.100   0.000    0.000   0.000   0.000   0.000
1v1tA    0.333   0.000   0.333   0.000    0.333   0.000   0.333   0.000
1v2bA    0.923   0.000   0.923   0.000    0.462   0.333   0.500   0.167
1v2xA    0.966   0.800   0.981   0.800    0.310   0.909   0.170   0.204
1v30A    0.500   1.000   0.000   0.500    0.000   0.000   0.000   0.000
1v39A    0.944   0.000   0.944   0.000    0.148   1.000   0.021   0.132
1v3eA    0.400   0.000   0.667   0.000    0.000   0.000   0.000   0.000
1v3sA    1.000   0.000   1.000   0.000    0.615   0.818   0.467   0.529
1v40A    0.136   1.000   0.050   0.095    0.045   0.000   0.045   0.000
1v5eA    0.000   0.000   0.000   0.000    0.000   0.000   0.000   0.000
1v5fA    0.100   1.000   0.000   0.100    0.500   1.000   0.000   0.500
1v5yA    0.600   0.964   0.136   0.587    0.960   1.000   0.000   0.960
1v7rA    1.000   0.000   1.000   0.000    0.500   1.000   0.000   0.500
1v7zA    0.797   0.000   0.979   0.000    0.034   0.000   0.034   0.000
1v82A    0.750   0.000   0.750   0.000    0.125   1.000   0.000   0.125
1v83A    0.833   0.500   1.000   1.000    0.333   1.000   0.000   0.333
1v84A    0.833   0.000   0.833   0.000    0.167   1.000   0.000   0.167
1v8fA    0.562   0.667   0.538   0.250    0.000   0.000   0.000   0.000
1v8rA    0.333   1.000   0.111   0.273    0.333   1.000   0.000   0.333
1v93A    0.922   0.500   0.929   0.100    0.217   1.000   0.056   0.179
1v99A    1.000   0.000   1.000   0.000    0.438   1.000   0.400   0.100
1v9qA    0.929   0.970   0.778   0.941    0.071   0.000   0.071   0.000
1vb0A    1.000   0.000   1.000   0.000    1.000   0.000   1.000   0.000
1vbiA    1.000   1.000   0.000   1.000    1.000   1.000   0.000   1.000
1vbkA    0.500   0.000   0.500   0.000    0.000   0.000   0.000   0.000
1vbrA    0.656   0.240   0.757   0.194    0.133   1.000   0.000   0.133
1vclA    1.000   0.000   1.000   0.000    0.000   0.000   0.000   0.000
1vczA    0.500   1.000   0.333   0.333    0.750   1.000   0.500   0.667
1vd5A    0.409   0.667   0.368   0.143    0.045   0.000   0.045   0.000
1vemA    0.263   0.500   0.245   0.048    0.351   0.952   0.000   0.357
1vfsA    0.757   0.389   0.875   0.500    0.135   1.000   0.000   0.135
1vhlA    0.620   0.800   0.477   0.549    0.684   0.982   0.000   0.692
1vhnA    0.679   0.786   0.560   0.667    0.113   1.000   0.000   0.113
1vjeA    1.000   0.000   1.000   0.000    0.000   0.000   0.000   0.000
1vjoA    0.672   0.974   0.053   0.679    0.621   1.000   0.000   0.621
1vk5A    1.000   0.000   1.000   0.000    1.000   0.000   1.000   0.000
1vk8A    1.000   0.000   1.000   0.000    0.826   0.000   0.826   0.000
1vkfA    0.800   0.333   0.917   0.500    0.276   0.857   0.235   0.074
1vkmA    1.000   0.000   1.000   0.000    0.000   0.000   0.000   0.000
1vkpA    0.000   0.000   0.000   0.000    0.000   0.000   0.000   0.000
1vl1A    0.765   0.133   0.943   0.400    0.279   1.000   0.269   0.020
1vl9A    0.250   1.000   0.000   0.250    0.000   0.000   0.000   0.000
1vljA    0.667   1.000   0.333   0.600    0.500   1.000   0.000   0.500
1vlyA    0.000   0.000   0.000   0.000    0.000   0.000   0.000   0.000
1vp4A    0.500   1.000   0.033   0.491    0.655   1.000   0.048   0.649
1vp6A    0.833   1.000   0.789   0.556    0.208   1.000   0.000   0.208
1vp8A    0.836   0.000   0.990   0.000    0.310   0.588   0.288   0.061
1vpdA    0.201   0.714   0.184   0.027    0.013   1.000   0.000   0.013
1vpmA    0.400   1.000   0.250   0.250    0.400   1.000   0.182   0.308
1vr5A    0.000   0.000   0.000   0.000    0.000   0.000   0.000   0.000
1vsoA    0.482   0.531   0.417   0.548    0.018   0.000   0.018   0.000
1vyfA    0.885   1.000   0.880   0.250    0.462   1.000   0.440   0.067
1vyiA    1.000   0.000   1.000   0.000    0.778   0.000   0.778   0.000
1vzgA    1.000   0.000   1.000   0.000    0.714   0.000   0.714   0.000
1w0hA    0.750   1.000   0.714   0.333    0.125   0.500   0.000   0.143
1w1dA    0.800   1.000   0.500   0.750    0.600   1.000   0.200   0.556
1w1qA    0.167   1.000   0.000   0.167    0.000   0.000   0.000   0.000
1w1rA    0.167   1.000   0.000   0.167    0.000   0.000   0.000   0.000
1w1tA    0.618   0.286   0.667   0.111    0.000   0.000   0.000   0.000
1w1yA    0.602   0.286   0.670   0.158    0.000   0.000   0.000   0.000
1w23A    0.325   1.000   0.000   0.325    0.386   1.000   0.000   0.386
1w2cA    0.727   0.000   1.000   0.000    0.091   1.000   0.000   0.091
1w2lA    0.389   0.000   0.389   0.000    0.111   1.000   0.059   0.059
1w2tA    0.680   0.667   0.684   0.400    0.200   1.000   0.000   0.200
1w3kA    0.707   0.333   0.732   0.075    0.082   1.000   0.029   0.056
1w3lA    0.726   0.000   0.726   0.000    0.027   0.000   0.027   0.000
1w3xA    0.429   0.667   0.250   0.400    0.000   0.000   0.000   0.000
1w4rA    0.598   0.429   0.610   0.071    0.084   0.000   0.084   0.000
1w4xA    0.591   1.000   0.000   0.591    0.864   1.000   0.000   0.864
1w66A    0.600   1.000   0.500   0.333    0.400   0.000   0.400   0.000
1w6uA    0.238   0.763   0.169   0.107    0.643   0.990   0.050   0.641
1w78A    0.500   0.500   0.500   0.667    0.333   1.000   0.000   0.333
1w80A    0.500   0.000   0.500   0.000    1.000   1.000   1.000   1.000
1w8fA    0.979   0.000   0.979   0.000    0.532   0.750   0.370   0.469
1w8rA    0.587   0.485   0.680   0.579    0.049   1.000   0.022   0.029
1w96A    0.111   0.000   0.111   0.000    0.000   0.000   0.000   0.000
1w9tA    0.829   0.571   0.882   0.500    0.610   1.000   0.333   0.515
1w9uA    0.763   0.333   0.781   0.059    0.013   0.000   0.013   0.000
1wadA    0.857   0.000   0.857   0.000    0.571   0.667   0.500   0.500
1wawA    0.744   0.222   0.802   0.111    0.000   0.000   0.000   0.000
1wb5A    0.507   0.875   0.459   0.175    0.043   0.000   0.043   0.000
1wbiA    1.000   1.000   1.000   1.000    0.714   1.000   0.667   0.333
1wbsA    0.056   1.000   0.029   0.029    0.000   0.000   0.000   0.000
1wbuA    0.250   1.000   0.000   0.250    0.000   0.000   0.000   0.000
1wc1A    0.000   0.000   0.000   0.000    0.500   1.000   0.000   0.500
1wc2A    0.000   0.000   0.000   0.000    0.000   0.000   0.000   0.000
1wdnA    0.661   0.771   0.519   0.675    0.113   1.000   0.035   0.083
1wdrA    0.508   1.000   0.492   0.062    0.000   0.000   0.000   0.000
1wf3A    0.867   0.889   0.667   0.960    0.933   1.000   0.333   0.931
1wk9A    1.000   1.000   1.000   1.000    0.667   1.000   0.500   0.500
1wleA    0.800   1.000   0.000   0.800    0.400   1.000   0.000   0.400
1wljA    0.667   1.000   0.600   0.333    0.167   1.000   0.000   0.167
1wlvA    0.412   1.000   0.375   0.091    0.294   1.000   0.077   0.250
1wmaA    0.264   0.925   0.175   0.131    0.159   1.000   0.009   0.152
1wmqA    1.000   0.000   1.000   0.000    0.000   0.000   0.000   0.000
1wmzA    0.500   1.000   0.250   0.400    0.250   1.000   0.100   0.182
1wn6A    0.938   1.000   0.933   0.500    0.500   0.000   0.500   0.000
1wnlA    0.000   0.000   0.000   0.000    0.000   0.000   0.000   0.000
1wogA    1.000   1.000   1.000   1.000    0.032   0.000   0.032   0.000
1woqA    0.733   0.600   0.760   0.333    0.133   1.000   0.037   0.103
1worA    0.000   0.000   0.000   0.000    0.000   0.000   0.000   0.000
1wpcA    0.411   0.000   0.411   0.000    0.357   1.000   0.000   0.357
1wpyA    0.750   1.000   0.500   0.667    0.250   0.000   0.250   0.000
1wriA    0.667   0.000   0.667   0.000    0.000   0.000   0.000   0.000
1wrmA    0.863   0.556   0.929   0.625    0.392   0.000   0.392   0.000
1wrrA    1.000   1.000   0.000   1.000    0.000   0.000   0.000   0.000
1wrvA    0.286   1.000   0.167   0.167    0.000   0.000   0.000   0.000
1wtcA    0.500   0.000   0.500   0.000    0.200   1.000   0.000   0.200
1wu6A    0.706   0.500   0.733   0.200    0.353   1.000   0.000   0.353
1wubA    1.000   1.000   1.000   1.000    0.333   0.000   0.333   0.000
1wurA    0.750   0.000   0.750   0.000    0.000   0.000   0.000   0.000
1wvaA    0.946   0.333   1.000   1.000    0.054   0.000   0.054   0.000
1wveA    0.000   0.000   0.000   0.000    0.000   0.000   0.000   0.000
1wvgA    0.049   1.000   0.000   0.049    0.756   1.000   0.000   0.756
1wvjA    0.615   0.875   0.500   0.438    0.019   0.000   0.019   0.000
1wwkA    0.448   0.923   0.146   0.407    0.672   1.000   0.000   0.672
1wxeA    0.680   0.100   0.825   0.125    0.360   1.000   0.000   0.360
1wxhA    0.900   0.000   0.900   0.000    0.733   1.000   0.200   0.714
1wxiA    0.360   0.038   0.708   0.125    0.420   1.000   0.000   0.420
1wxjA    0.551   0.547   0.556   0.592    0.020   0.000   0.020   0.000
1wz8A    0.333   1.000   0.200   0.200    0.167   1.000   0.000   0.167
1wzdA    0.778   1.000   0.667   0.600    0.000   0.000   0.000   0.000
1wznA    0.660   0.824   0.558   0.535    0.562   0.981   0.057   0.556
1x06A    0.951   0.250   0.968   0.167    0.099   0.000   0.099   0.000
1x09A    0.901   0.500   0.907   0.071    0.141   0.000   0.141   0.000
1x0jA    1.000   1.000   1.000   1.000    0.400   0.000   0.400   0.000
1x1tA    0.639   0.830   0.481   0.570    0.557   0.991   0.034   0.553
1x3kA    0.955   0.944   1.000   1.000    0.795   0.971   0.111   0.810
1x3xA    1.000   1.000   1.000   1.000    0.750   1.000   0.500   0.667
1x46A    0.959   0.971   0.933   0.971    0.816   1.000   0.400   0.791
1x54A    0.375   1.000   0.000   0.375    0.250   1.000   0.000   0.250
1x84A    0.333   1.000   0.000   0.333    0.000   0.000   0.000   0.000
1x8bA    0.703   1.000   0.083   0.694    0.000   0.000   0.000   0.000
1x8dA    0.773   0.333   0.842   0.250    0.364   0.000   0.400   0.000
1x8iA    0.763   0.812   0.727   0.684    0.211   0.000   0.211   0.000
1x8vA    0.181   1.000   0.000   0.181    0.097   1.000   0.000   0.097
1x96A    0.858   0.333   0.874   0.071    0.038   0.000   0.038   0.000
1x98A    0.849   0.333   0.880   0.143    0.151   1.000   0.043   0.118
1x9dA    0.625   1.000   0.571   0.250    0.000   0.000   0.000   0.000
1x9qA    0.714   0.000   0.714   0.000    0.286   0.000   0.286   0.000
1xa1A    0.538   1.000   0.000   0.538    0.000   0.000   0.000   0.000
1xa3A    0.333   0.000   0.333   0.000    0.000   0.000   0.000   0.000
1xbbA    0.697   1.000   0.000   0.697    0.000   0.000   0.000   0.000
1xbxA    0.656   0.510   0.724   0.463    0.097   1.000   0.079   0.021
1xdhA    0.600   1.000   0.000   0.600    0.200   1.000   0.000   0.200
1xdnA    0.333   0.500   0.000   0.500    1.000   1.000   0.000   1.000
1xe7A    0.611   1.000   0.500   0.364    0.056   0.000   0.056   0.000
1xepA    0.667   0.000   0.667   0.000    0.333   0.000   0.333   0.000
1xesA    0.000   0.000   0.000   0.000    0.000   0.000   0.000   0.000
1xffA    0.333   0.000   0.500   0.000    0.333   0.000   0.333   0.000
1xg3A    0.602   0.622   0.587   0.519    0.139   1.000   0.011   0.131
1xg5A    0.621   0.900   0.326   0.584    0.636   1.000   0.041   0.630
1xh6A    0.111   1.000   0.030   0.086    0.000   0.000   0.000   0.000
1xi2A    0.817   0.000   0.817   0.000    0.092   0.000   0.092   0.000
1xicA    0.714   0.227   0.870   0.357    0.022   1.000   0.011   0.011
1xieA    0.674   0.280   0.814   0.350    0.032   1.000   0.000   0.032
1xivA    0.096   0.000   0.096   0.000    0.000   0.000   0.000   0.000
1xjoA    0.667   0.833   0.556   0.556    0.000   0.000   0.000   0.000
1xjtA    0.750   0.000   0.750   0.000    0.500   1.000   0.333   0.333
1xl2A    0.333   0.000   0.400   0.000    0.000   0.000   0.000   0.000
1xl5A    0.000   0.000   0.000   0.000    0.000   0.000   0.000   0.000
1xm6A    0.875   1.000   0.667   0.833    0.000   0.000   0.000   0.000
1xnfA    0.583   0.000   0.583   0.000    0.083   1.000   0.000   0.083
1xngA    0.778   0.000   0.840   0.000    0.556   0.933   0.083   0.560
1xnjA    0.000   0.000   0.000   0.000    0.000   0.000   0.000   0.000
1xnkA    0.778   0.750   0.800   0.750    0.333   0.000   0.333   0.000
1xnzA    0.750   1.000   0.000   0.750    0.000   0.000   0.000   0.000
1xomA    0.500   1.000   0.429   0.200    0.000   0.000   0.000   0.000
1xonA    0.714   1.000   0.333   0.667    0.000   0.000   0.000   0.000
1xovA    0.000   0.000   0.000   0.000    0.000   0.000   0.000   0.000
1xozA    0.667   1.000   0.000   0.667    0.000   0.000   0.000   0.000
1xp0A    0.833   1.000   0.000   0.833    0.000   0.000   0.000   0.000
1xq0A    1.000   1.000   0.000   1.000    0.000   0.000   0.000   0.000
1xq6A    0.715   0.918   0.536   0.636    0.638   1.000   0.038   0.632
1xqaA    0.621   1.000   0.607   0.083    0.586   0.833   0.522   0.312
1xqdA    0.083   1.000   0.000   0.083    0.000   0.000   0.000   0.000
1xroA    0.621   0.850   0.522   0.436    0.091   1.000   0.000   0.091
1xruA    0.200   0.000   0.200   0.000    0.000   0.000   0.000   0.000
1xs1A    0.500   1.000   0.000   0.500    1.000   1.000   0.000   1.000
1xs5A    0.452   0.704   0.257   0.422    0.016   1.000   0.000   0.016
1xtpA    0.696   0.833   0.405   0.747    0.809   1.000   0.043   0.807
1xttA    0.817   0.611   0.905   0.733    0.233   0.733   0.067   0.208
1xu5A    0.000   0.000   0.000   0.000    0.250   1.000   0.000   0.250
1xu7A    0.381   0.881   0.201   0.284    0.303   0.992   0.010   0.299
1xu9A    0.179   1.000   0.175   0.006    0.015   1.000   0.010   0.005
1xucA    0.647   0.000   0.647   0.000    0.176   0.000   0.176   0.000
1xuoA    1.000   0.000   1.000   0.000    0.286   0.000   0.286   0.000
1xuuA    0.585   0.655   0.558   0.358    0.028   1.000   0.019   0.010
1xv5A    0.667   0.000   1.000   0.000    0.667   1.000   0.000   0.667
1xvbA    0.000   0.000   0.000   0.000    0.000   0.000   0.000   0.000
1xvxA    0.333   0.000   0.333   0.000    0.000   0.000   0.000   0.000
1xvyA    0.476   1.000   0.459   0.057    0.127   1.000   0.000   0.127
1xwqA    0.857   0.500   0.917   0.500    0.429   1.000   0.000   0.429
1xwsA    0.737   0.933   0.000   0.778    0.000   0.000   0.000   0.000
1xwvA    0.850   0.000   0.850   0.000    0.100   0.000   0.100   0.000
1xx1A    0.861   0.000   0.861   0.000    0.059   1.000   0.031   0.031
1xxnA    0.556   0.000   0.556   0.000    0.111   0.000   0.111   0.000
1xybA    0.723   0.357   0.879   0.556    0.000   0.000   0.000   0.000
1xymA    0.742   0.333   0.877   0.471    0.072   1.000   0.000   0.072
1xz3A    0.538   0.000   0.538   0.000    0.077   0.000   0.077   0.000
1xzcA    0.670   0.000   0.670   0.000    0.113   0.000   0.113   0.000
1y0bA    0.908   0.579   0.978   0.846    0.486   0.925   0.232   0.411
1y0yA    0.750   1.000   0.600   0.600    0.000   0.000   0.000   0.000
1y1dA    1.000   0.000   1.000   0.000    0.231   0.000   0.231   0.000
1y1mA    0.681   0.786   0.526   0.710    0.149   1.000   0.000   0.149
1y1pA    0.694   1.000   0.091   0.684    0.755   1.000   0.000   0.755
1y2bA    1.000   1.000   1.000   1.000    0.000   0.000   0.000   0.000
1y2cA    0.875   1.000   0.750   0.800    0.000   0.000   0.000   0.000
1y2gA    1.000   0.000   1.000   0.000    0.647   0.000   0.647   0.000
1y2uA    1.000   0.000   1.000   0.000    0.636   0.000   0.636   0.000
1y2wA    1.000   0.000   1.000   0.000    0.636   0.000   0.636   0.000
1y3uA    0.364   1.000   0.125   0.300    0.000   0.000   0.000   0.000
1y4lA    0.000   0.000   0.000   0.000    0.000   0.000   0.000   0.000
1y57A    0.724   0.955   0.000   0.750    0.034   1.000   0.000   0.034
1y5vA    0.639   0.250   0.833   0.429    0.000   0.000   0.000   0.000
1y5wA    0.647   0.273   0.826   0.429    0.000   0.000   0.000   0.000
1y60A    1.000   0.000   1.000   0.000    1.000   0.000   1.000   0.000
1y63A    0.576   0.452   0.593   0.134    0.131   1.000   0.128   0.003
1y65A    0.732   0.000   0.968   0.000    0.024   1.000   0.000   0.024
1y7bA    0.333   0.000   0.333   0.000    0.000   0.000   0.000   0.000
1y7pA    0.860   0.000   0.860   0.000    0.175   1.000   0.078   0.113
1y7tA    0.117   1.000   0.057   0.067    0.000   0.000   0.000   0.000
1y8zA    1.000   0.000   1.000   0.000    0.000   0.000   0.000   0.000
1y9gA    0.385   0.667   0.300   0.222    0.231   0.750   0.000   0.250
1y9lA    1.000   0.000   1.000   0.000    0.667   0.000   0.667   0.000
1y9qA    0.414   0.583   0.294   0.368    0.069   0.000   0.069   0.000
1y9tA    1.000   0.000   1.000   0.000    0.667   0.000   0.667   0.000
1yasA    0.652   0.762   0.618   0.381    0.011   0.000   0.011   0.000
1yb1A    0.179   0.000   0.179   0.000    0.031   1.000   0.016   0.016
1yb5A    0.561   1.000   0.053   0.550    0.610   1.000   0.000   0.610
1yb6A    0.648   0.750   0.620   0.357    0.011   0.000   0.011   0.000
1yc1A    0.833   0.800   1.000   1.000    0.000   0.000   0.000   0.000
1yc4A    0.833   1.000   0.667   0.750    0.000   0.000   0.000   0.000
1yc5A    0.744   0.000   0.806   0.000    0.051   1.000   0.026   0.026
1yfuA    0.351   0.000   0.351   0.000    0.054   0.000   0.054   0.000
1yg6A    0.750   0.000   0.750   0.000    0.250   1.000   0.211   0.062
1yg9A    0.000   0.000   0.000   0.000    0.000   0.000   0.000   0.000
1yhlA    0.500   0.833   0.389   0.312    0.208   1.000   0.000   0.208
1yilA    0.400   1.000   0.250   0.250    0.200   0.000   0.200   0.000
1yimA    0.500   1.000   0.000   0.500    0.000   0.000   0.000   0.000
1yiyA    0.614   1.000   0.000   0.614    0.649   1.000   0.000   0.649
1ykiA    0.042   0.000   0.042   0.000    0.000   0.000   0.000   0.000
1ykrA    0.722   1.000   0.091   0.714    0.000   0.000   0.000   0.000
1yliA    0.308   1.000   0.100   0.250    0.385   1.000   0.000   0.385
1yljA    0.231   1.000   0.000   0.231    0.000   0.000   0.000   0.000
1ym1A    0.538   1.000   0.000   0.538    0.000   0.000   0.000   0.000
1ymsA    0.385   1.000   0.000   0.385    0.000   0.000   0.000   0.000
1ymtA    0.000   0.000   0.000   0.000    0.000   0.000   0.000   0.000
1ynhA    0.500   1.000   0.000   0.500    0.500   1.000   0.000   0.500
1ynsA    0.656   0.857   0.600   0.375    0.094   0.000   0.094   0.000
1yoaA    0.348   0.500   0.341   0.033    0.761   0.946   0.000   0.795
1yonA    0.122   1.000   0.097   0.030    0.757   1.000   0.000   0.757
1yqdA    0.409   0.960   0.073   0.387    0.364   1.000   0.000   0.364
1yqeA    0.429   0.000   1.000   0.000    0.143   0.000   0.143   0.000
1yqsA    0.077   1.000   0.000   0.077    0.000   0.000   0.000   0.000
1yqzA    0.233   1.000   0.000   0.233    0.700   1.000   0.000   0.700
1yroA    0.500   1.000   0.364   0.300    0.143   0.000   0.143   0.000
1ys3A    0.300   0.000   0.300   0.000    0.200   1.000   0.111   0.111
1yumA    0.822   0.143   0.865   0.062    0.119   1.000   0.088   0.037
1yvmA    0.500   1.000   0.000   0.500    0.000   0.000   0.000   0.000
1yw7A    1.000   1.000   0.000   1.000    0.000   0.000   0.000   0.000
1yw9A    1.000   1.000   0.000   1.000    0.000   0.000   0.000   0.000
1ywmA    1.000   0.000   1.000   0.000    1.000   0.000   1.000   0.000
1ywnA    0.270   1.000   0.036   0.250    0.000   0.000   0.000   0.000
1ywrA    0.694   0.962   0.000   0.714    0.000   0.000   0.000   0.000
1yydA    0.000   0.000   0.000   0.000    0.000   0.000   0.000   0.000
1yyzA    0.000   0.000   0.000   0.000    0.667   1.000   0.000   0.667
1yzxA    0.167   0.000   0.167   0.000    0.167   0.000   0.167   0.000
1z03A    0.500   1.000   0.000   0.500    0.000   0.000   0.000   0.000
1z0jA    0.528   0.000   0.528   0.000    0.120   1.000   0.078   0.050
1z0sA    0.667   0.500   0.714   0.333    0.444   1.000   0.000   0.444
1z10A    0.271   1.000   0.000   0.271    0.146   1.000   0.000   0.146
1z16A    0.803   0.684   0.857   0.684    0.164   1.000   0.019   0.150
1z17A    0.689   0.000   0.689   0.000    0.016   0.000   0.016   0.000
1z1hA    0.333   0.000   0.400   0.000    0.000   0.000   0.000   0.000
1z1lA    0.167   1.000   0.000   0.167    0.000   0.000   0.000   0.000
1z1sA    0.375   1.000   0.200   0.259    0.031   0.000   0.031   0.000
1z2aA    0.673   0.684   0.667   0.553    0.733   0.946   0.148   0.753
1z41A    0.702   0.814   0.648   0.530    0.084   1.000   0.000   0.084
1z42A    0.414   0.261   0.445   0.090    0.000   0.000   0.000   0.000
1z44A    0.454   0.350   0.473   0.108    0.008   1.000   0.000   0.008
1z4iA    0.730   0.667   0.741   0.312    0.160   0.000   0.160   0.000
1z4mA    0.735   0.714   0.738   0.312    0.143   0.000   0.143   0.000
1z53A    1.000   1.000   0.000   1.000    0.000   0.000   0.000   0.000
1z57A    0.595   0.957   0.000   0.611    0.000   0.000   0.000   0.000
1z6eA    0.333   0.833   0.000   0.357    0.000   0.000   0.000   0.000
1z6fA    0.000   0.000   0.000   0.000    0.000   0.000   0.000   0.000
1z6sA    0.000   0.000   0.000   0.000    0.000   0.000   0.000   0.000
1z71A    0.200   0.750   0.000   0.214    0.000   0.000   0.000   0.000
1z76A    0.000   0.000   0.000   0.000    0.000   0.000   0.000   0.000
1z84A    0.500   0.000   0.500   0.000    1.000   1.000   1.000   1.000
1z89A    0.836   0.000   0.868   0.000    0.036   0.000   0.036   0.000
1z8oA    0.250   1.000   0.000   0.250    0.042   1.000   0.000   0.042
1z95A    0.500   1.000   0.250   0.400    0.083   0.000   0.083   0.000
1z9tA    0.786   0.000   1.000   0.000    0.143   0.000   0.143   0.000
1z9yA    1.000   1.000   0.000   1.000    0.000   0.000   0.000   0.000
1zajA    0.680   0.000   0.944   0.000    0.040   1.000   0.000   0.040
1zalA    0.692   0.000   0.947   0.000    0.000   0.000   0.000   0.000
1zb6A    1.000   0.000   1.000   0.000    0.000   0.000   0.000   0.000
1zb9A    0.545   0.000   0.545   0.000    0.364   0.500   0.333   0.143
1zchA    0.792   1.000   0.000   0.792    1.000   1.000   0.000   1.000
1zcnA    0.000   0.000   0.000   0.000    0.000   0.000   0.000   0.000
1zd9A    0.726   0.711   0.733   0.542    0.705   0.957   0.250   0.698
1zdyA    1.000   0.000   1.000   0.000    0.000   0.000   0.000   0.000
1zedA    0.111   0.000   0.111   0.000    0.000   0.000   0.000   0.000
1zefA    0.111   0.000   0.111   0.000    0.000   0.000   0.000   0.000
1zeiA    1.000   0.000   1.000   0.000    0.250   0.000   0.250   0.000
1zemA    0.597   0.874   0.356   0.542    0.710   0.987   0.031   0.714
1zfjA    0.500   0.818   0.267   0.450    0.269   1.000   0.000   0.269
1zfkA    0.500   1.000   0.000   0.500    0.000   0.000   0.000   0.000
1zfqA    0.500   1.000   0.000   0.500    0.000   0.000   0.000   0.000
1zg7A    0.714   0.000   0.714   0.000    0.143   0.000   0.143   0.000
1zgdA    0.981   1.000   0.979   0.833    0.170   1.000   0.043   0.137
1zgeA    1.000   1.000   0.000   1.000    0.000   0.000   0.000   0.000
1zgfA    1.000   1.000   0.000   1.000    0.000   0.000   0.000   0.000
1zgqA    0.500   0.000   0.500   0.000    0.250   0.000   0.250   0.000
1zgyA    0.818   1.000   0.333   0.800    0.091   0.000   0.091   0.000
1zh0A    0.615   1.000   0.444   0.444    0.000   0.000   0.000   0.000
1zh9A    1.000   1.000   0.000   1.000    0.000   0.000   0.000   0.000
1zhhA    0.638   0.000   0.638   0.000    0.000   0.000   0.000   0.000
1zhmA    0.429   1.000   0.200   0.333    0.071   1.000   0.000   0.071
1zjaA    0.347   1.000   0.304   0.086    0.082   1.000   0.000   0.082
1zjyA    0.447   0.806   0.334   0.275    0.345   0.987   0.007   0.344
1zk7A    0.500   1.000   0.000   0.500    0.808   1.000   0.000   0.808
1zkjA    0.000   0.000   0.000   0.000    0.000   0.000   0.000   0.000
1zkkA    0.833   0.833   0.000   1.000    1.000   1.000   0.000   1.000
1zklA    0.750   1.000   0.500   0.667    0.250   1.000   0.000   0.250
1zl0A    0.929   1.000   0.923   0.500    0.000   0.000   0.000   0.000
1zl7A    0.000   0.000   0.000   0.000    0.000   0.000   0.000   0.000
1zlqA    0.000   0.000   0.000   0.000    0.000   0.000   0.000   0.000
1zltA    0.757   0.966   0.000   0.778    0.000   0.000   0.000   0.000
1zn7A    0.885   0.529   0.915   0.346    0.239   0.000   0.239   0.000
1zn8A    0.960   0.909   0.967   0.769    0.535   0.844   0.286   0.487
1zngA    0.771   0.833   0.759   0.417    0.314   1.000   0.200   0.172
1zo4A    0.000   0.000   0.000   0.000    0.000   0.000   0.000   0.000
1zodA    0.000   0.000   0.000   0.000    0.035   1.000   0.000   0.035
1zoeA    0.784   0.967   0.000   0.806    0.000   0.000   0.000   0.000
1zosA    0.939   0.900   0.957   0.900    0.121   1.000   0.065   0.065
1zp3A    0.798   0.176   0.907   0.250    0.127   0.960   0.025   0.108
1zp4A    0.761   0.182   0.840   0.133    0.011   0.000   0.011   0.000
1zp5A    0.833   0.714   0.909   0.833    0.222   0.000   0.222   0.000
1zpdA    0.025   1.000   0.000   0.025    0.050   1.000   0.000   0.050
1zpsA    1.000   0.000   1.000   0.000    0.600   0.000   0.600   0.000
1zptA    0.742   0.077   0.845   0.071    0.134   1.000   0.034   0.106
1zq5A    0.855   0.200   0.920   0.200    0.036   0.000   0.036   0.000
1zq9A    0.764   0.942   0.150   0.793    0.764   1.000   0.000   0.764
1zr3A    0.731   0.062   0.941   0.250    0.254   1.000   0.242   0.020
1zrbA    0.200   0.750   0.000   0.214    0.000   0.000   0.000   0.000
1zs0A    0.824   0.714   0.900   0.833    0.176   0.000   0.176   0.000
1zsjA    0.357   0.800   0.111   0.333    0.000   0.000   0.000   0.000
1zsxA    0.952   1.000   0.948   0.625    0.127   1.000   0.035   0.098
1ztfA    0.722   0.963   0.000   0.743    0.194   1.000   0.000   0.194
1zuwA    0.850   0.500   0.904   0.444    0.200   0.889   0.078   0.145
1zw9A    0.833   1.000   0.667   0.750    0.000   0.000   0.000   0.000
1zwhA    0.667   1.000   0.500   0.500    0.000   0.000   0.000   0.000
1zx8A    0.667   0.000   0.667   0.000    0.000   0.000   0.000   0.000
1zysA    0.676   0.962   0.000   0.694    0.027   1.000   0.000   0.027
1zz1A    0.857   1.000   0.833   0.500    0.000   0.000   0.000   0.000
1zz3A    0.625   0.000   0.714   0.000    0.000   0.000   0.000   0.000
1zzcA    0.500   0.727   0.333   0.444    0.000   0.000   0.000   0.000
1zzmA    0.775   0.000   0.793   0.000    0.152   1.000   0.056   0.107
2a14A    0.782   0.841   0.684   0.815    0.683   1.000   0.059   0.677
2a15A    0.133   0.667   0.074   0.074    0.000   0.000   0.000   0.000
2a1hA    0.167   1.000   0.000   0.167    0.000   0.000   0.000   0.000
2a2aA    0.053   0.000   0.053   0.000    0.026   0.000   0.026   0.000
2a2cA    1.000   1.000   0.000   1.000    0.500   1.000   0.000   0.500
2a3bA    0.723   0.000   0.759   0.000    0.012   0.000   0.012   0.000
2a3eA    0.684   0.214   0.785   0.176    0.051   1.000   0.013   0.038
2a47A    0.667   1.000   0.500   0.500    0.333   0.000   0.333   0.000
2a4xA    0.647   0.667   0.643   0.286    0.059   0.000   0.059   0.000
2a54A    0.875   0.000   1.000   0.000    0.750   0.000   0.750   0.000
2a5iA    0.000   0.000   0.000   0.000    0.500   1.000   0.000   0.500
2a5sA    0.542   0.630   0.429   0.586    0.188   1.000   0.000   0.188
2a7mA    0.833   0.938   0.714   0.789    0.100   1.000   0.069   0.036
2a9zA    0.304   1.000   0.238   0.111    0.043   0.000   0.043   0.000
2aa0A    0.739   1.000   0.455   0.667    0.696   1.000   0.125   0.682
2aa2A    0.000   0.000   0.000   0.000    0.000   0.000   0.000   0.000
2aacA    0.562   0.533   0.588   0.533    0.094   0.000   0.094   0.000
2ab2A    0.545   1.000   0.167   0.500    0.091   0.000   0.091   0.000
2abbA    0.567   0.800   0.531   0.208    0.007   1.000   0.000   0.007
2absA    0.463   1.000   0.383   0.194    0.037   0.000   0.037   0.000
2abwA    0.900   0.000   0.900   0.000    0.150   1.000   0.000   0.150
2acqA    0.870   0.333   0.902   0.167    0.037   1.000   0.019   0.019
2ae2A    0.383   0.928   0.180   0.296    0.313   1.000   0.008   0.309
2aebA    0.967   0.500   1.000   1.000    0.067   0.000   0.067   0.000
2afwA    0.750   1.000   0.400   0.700    0.000   0.000   0.000   0.000
2afxA    0.750   1.000   0.400   0.700    0.000   0.000   0.000   0.000
2afzA    0.750   1.000   0.400   0.700    0.000   0.000   0.000   0.000
2ag4A    0.571   0.000   0.571   0.000    0.000   0.000   0.000   0.000
2ag5A    0.578   0.866   0.321   0.532    0.689   0.979   0.016   0.698
2agdA    0.286   0.000   0.286   0.000    0.000   0.000   0.000   0.000
2agkA    0.701   0.656   0.727   0.583    0.115   1.000   0.037   0.083
2agwA    0.321   0.000   0.333   0.000    0.000   0.000   0.000   0.000
2ahgA    0.545   0.667   0.526   0.182    0.091   1.000   0.048   0.048
2ai3A    1.000   1.000   1.000   1.000    0.083   1.000   0.000   0.083
2ai8A    0.667   1.000   0.000   0.667    0.000   0.000   0.000   0.000
2aiaA    0.333   1.000   0.000   0.333    0.000   0.000   0.000   0.000
2aibA    0.500   0.000   0.500   0.000    0.500   0.000   0.500   0.000
2aidA    0.583   1.000   0.545   0.167    0.000   0.000   0.000   0.000
2aioA    0.682   1.000   0.300   0.632    0.091   0.000   0.091   0.000
2aiqA    0.353   1.000   0.083   0.312    0.118   1.000   0.000   0.118
2ak3A    0.453   1.000   0.386   0.167    0.625   0.976   0.000   0.635
2al4A    0.400   0.000   0.400   0.000    0.000   0.000   0.000   0.000
2al5A    0.370   0.000   0.370   0.000    0.028   1.000   0.019   0.009
2alvA    0.000   0.000   0.000   0.000    0.000   0.000   0.000   0.000
2ambA    0.545   1.000   0.167   0.500    0.091   0.000   0.091   0.000
2amdA    0.000   0.000   0.000   0.000    0.000   0.000   0.000   0.000
2anzA    0.000   0.000   0.000   0.000    0.000   0.000   0.000   0.000
2aoaA    0.833   0.000   0.833   0.000    0.667   0.000   0.667   0.000
2aobA    0.800   0.000   0.800   0.000    0.600   0.000   0.600   0.000
2aogA    0.571   0.000   0.571   0.000    0.000   0.000   0.000   0.000
2aotA    0.243   1.000   0.229   0.024    0.000   0.000   0.000   0.000
2apgA    0.448   1.000   0.000   0.448    0.552   1.000   0.000   0.552
2apvA    0.500   0.000   0.500   0.000    0.136   1.000   0.095   0.050
2apxA    0.500   0.000   0.500   0.000    0.182   1.000   0.143   0.053
2aq6A    0.625   0.833   0.000   0.714    0.000   0.000   0.000   0.000
2aq8A    0.611   0.895   0.374   0.544    0.701   1.000   0.000   0.701
2aqjA    0.000   0.000   0.000   0.000    0.000   0.000   0.000   0.000
2ar6A    0.857   1.000   0.800   0.667    0.571   1.000   0.000   0.571
2as1A    0.000   0.000   0.000   0.000    0.000   0.000   0.000   0.000
2as2A    0.000   0.000   0.000   0.000    0.000   0.000   0.000   0.000
2as4A    0.000   0.000   0.000   0.000    0.000   0.000   0.000   0.000
2asfA    0.174   1.000   0.136   0.050    0.000   0.000   0.000   0.000
2ateA    0.951   0.000   0.983   0.000    0.390   0.658   0.271   0.287
2atsA    0.569   0.000   0.569   0.000    0.055   1.000   0.010   0.046
2atvA    0.716   0.690   0.731   0.617    0.651   0.915   0.158   0.670
2au6A    0.000   0.000   0.000   0.000    0.000   0.000   0.000   0.000
2au8A    0.000   0.000   0.000   0.000    0.000   0.000   0.000   0.000
2au9A    0.500   0.500   0.000   1.000    0.000   0.000   0.000   0.000
2avdA    0.616   0.728   0.500   0.602    0.616   0.990   0.048   0.613
2avmA    0.571   0.000   0.571   0.000    0.000   0.000   0.000   0.000
2avqA    0.500   0.000   0.500   0.000    0.000   0.000   0.000   0.000
2avsA    0.542   0.600   0.526   0.250    0.000   0.000   0.000   0.000
2avvA    0.714   1.000   0.667   0.333    0.000   0.000   0.000   0.000
2aw1A    1.000   1.000   0.000   1.000    0.000   0.000   0.000   0.000
2ax6A    0.545   1.000   0.167   0.500    0.091   0.000   0.091   0.000
2axiA    1.000   0.000   1.000   0.000    0.667   0.000   0.800   0.000
2axrA    0.182   1.000   0.000   0.182    0.000   0.000   0.000   0.000
2aydA    1.000   0.000   1.000   0.000    0.500   0.000   0.500   0.000
2ayrA    0.500   1.000   0.000   0.500    0.000   0.000   0.000   0.000
2aysA    0.238   0.000   0.238   0.000    0.000   0.000   0.000   0.000
2aywA    0.136   1.000   0.095   0.050    0.000   0.000   0.000   0.000
2azwA    0.083   0.000   0.083   0.000    0.083   1.000   0.000   0.083
2azyA    0.000   0.000   0.000   0.000    0.000   0.000   0.000   0.000
2b00A    0.000   0.000   0.000   0.000    0.000   0.000   0.000   0.000
2b13A    0.875   0.000   0.875   0.000    0.375   0.000   0.375   0.000
2b15A    1.000   0.000   1.000   0.000    0.231   0.000   0.231   0.000
2b18A    0.786   1.000   0.769   0.250    0.143   1.000   0.077   0.077
2b1pA    0.278   1.000   0.037   0.257    0.000   0.000   0.000   0.000
2b1vA    0.545   1.000   0.167   0.500    0.000   0.000   0.000   0.000
2b1zA    0.250   1.000   0.000   0.250    0.000   0.000   0.000   0.000
2b3bA    0.417   0.556   0.278   0.435    0.111   1.000   0.030   0.086
2b3hA    0.750   1.000   0.000   0.750    0.000   0.000   0.000   0.000
2b3pA    0.000   0.000   0.000   0.000    0.000   0.000   0.000   0.000
2b4fA    0.875   0.500   0.929   0.500    0.375   1.000   0.000   0.375
2b4pA    0.111   0.000   0.111   0.000    0.222   1.000   0.000   0.222
2b4yA    0.848   0.800   0.854   0.400    0.217   1.000   0.000   0.217
2b52A    0.722   0.963   0.000   0.743    0.000   0.000   0.000   0.000
2b54A    0.667   0.960   0.000   0.686    0.000   0.000   0.000   0.000
2b56A    0.111   1.000   0.000   0.111    0.667   1.000   0.000   0.667
2b58A    0.519   1.000   0.235   0.435    0.481   1.000   0.125   0.440
2b5wA    0.355   0.944   0.114   0.304    0.403   1.000   0.000   0.403
2b65A    0.304   0.000   0.304   0.000    0.043   1.000   0.000   0.043
2b69A    0.239   0.970   0.084   0.184    0.569   1.000   0.000   0.569
2b7uA    0.000   0.000   0.000   0.000    0.000   0.000   0.000   0.000
2b82A    0.819   0.750   0.826   0.281    0.174   1.000   0.144   0.040
2b96A    0.000   0.000   0.000   0.000    0.000   0.000   0.000   0.000
2b9eA    0.818   0.968   0.709   0.706    0.588   1.000   0.032   0.582
2b9wA    0.250   0.947   0.018   0.243    0.355   1.000   0.000   0.355
2baxA    0.000   0.000   0.000   0.000    0.000   0.000   0.000   0.000
2bb7A    0.500   1.000   0.000   0.500    0.000   0.000   0.000   0.000
2bb9A    0.500   0.500   0.500   0.333    0.000   0.000   0.000   0.000
2bbhA    0.000   0.000   0.000   0.000    0.000   0.000   0.000   0.000
2bchA    0.000   0.000   0.000   0.000    0.000   0.000   0.000   0.000
2bcqA    0.500   0.000   0.500   0.000    0.000   0.000   0.000   0.000
2bd0A    0.673   0.855   0.500   0.619    0.596   0.979   0.016   0.601
2bdbA    0.133   1.000   0.071   0.071    0.000   0.000   0.000   0.000
2bdyA    0.308   0.750   0.111   0.273    0.000   0.000   0.000   0.000
2bekA    0.477   0.744   0.430   0.186    0.649   0.988   0.022   0.651
2bf3A    1.000   0.000   1.000   0.000    0.333   0.000   0.333   0.000
2bf6A    0.786   0.625   0.850   0.625    0.071   1.000   0.000   0.071
2bfqA    0.903   0.308   1.000   1.000    0.559   0.875   0.393   0.431
2bfyA    0.297   0.917   0.000   0.306    0.000   0.000   0.000   0.000
2bgeA    0.556   0.800   0.250   0.571    0.000   0.000   0.000   0.000
2bgiA    0.714   1.000   0.700   0.143    0.167   1.000   0.054   0.125
2bhpA    0.122   1.000   0.000   0.122    0.245   1.000   0.000   0.245
2bhqA    0.071   1.000   0.000   0.071    0.000   0.000   0.000   0.000
2bhuA    0.152   0.000   0.152   0.000    0.000   0.000   0.000   0.000
2bhyA    0.371   0.000   0.371   0.000    0.346   1.000   0.000   0.346
2bhzA    0.333   1.000   0.326   0.016    0.242   1.000   0.000   0.242
2bi5A    0.000   0.000   0.000   0.000    0.000   0.000   0.000   0.000
2bigA    0.000   0.000   0.000   0.000    0.000   0.000   0.000   0.000
2biiA    0.500   1.000   0.000   0.500    0.000   0.000   0.000   0.000
2biyA    0.447   0.941   0.048   0.444    0.237   1.000   0.000   0.237
2bjfA    0.500   0.000   0.500   0.000    0.250   1.000   0.000   0.250
2bjuA    0.400   1.000   0.000   0.400    0.000   0.000   0.000   0.000
2bk3A    0.250   1.000   0.000   0.250    0.317   1.000   0.000   0.317
2bk9A    0.460   0.000   0.460   0.000    0.143   0.000   0.143   0.000
2bkaA    0.461   0.833   0.325   0.310    0.369   0.993   0.012   0.365
2bkvA    0.717   0.214   0.938   0.600    0.087   0.000   0.087   0.000
2bkxA    0.609   0.158   0.926   0.600    0.109   0.667   0.070   0.048
2bkyA    1.000   0.000   1.000   0.000    0.586   0.000   0.607   0.000
2bl9A    0.595   0.727   0.548   0.364    0.214   1.000   0.000   0.214
2bleA    0.554   0.500   0.580   0.356    0.158   1.000   0.000   0.158
2blfA    0.500   1.000   0.000   0.500    0.000   0.000   0.000   0.000
2blnA    0.375   0.000   0.375   0.000    0.312   0.950   0.023   0.306
2blxA    0.300   1.000   0.222   0.125    0.200   0.000   0.200   0.000
2bmeA    0.463   0.000   0.463   0.000    0.063   1.000   0.053   0.011
2bmqA    0.500   1.000   0.000   0.500    0.000   0.000   0.000   0.000
2bnjA    0.774   0.750   0.775   0.100    0.032   1.000   0.016   0.016
2bo4A    0.286   0.000   0.286   0.000    0.000   0.000   0.000   0.000
2bo9A    0.714   0.000   0.714   0.000    0.000   0.000   0.000   0.000
2bokA    0.333   0.833   0.000   0.357    0.000   0.000   0.000   0.000
2boyA    0.667   1.000   0.000   0.667    0.333   1.000   0.000   0.333
2bp0A    0.000   0.000   0.000   0.000    0.000   0.000   0.000   0.000
2bpqA    0.778   1.000   0.750   0.333    0.111   1.000   0.000   0.111
2bpyA    0.833   1.000   0.750   0.667    0.000   0.000   0.000   0.000
2bq4A    0.800   0.000   0.800   0.000    0.600   0.750   0.000   0.750
2br6A    0.844   0.938   0.750   0.789    0.219   0.000   0.219   0.000
2bryA    0.406   0.929   0.000   0.419    0.562   0.947   0.000   0.581
2bs6A    1.000   0.000   1.000   0.000    0.556   0.000   0.556   0.000
2bswA    0.613   0.917   0.421   0.500    0.516   0.929   0.176   0.481
2bsyA    1.000   0.000   1.000   0.000    0.000   0.000   0.000   0.000
2bt4A    0.764   0.000   0.986   0.000    0.236   0.000   0.236   0.000
2btrA    0.361   0.929   0.000   0.371    0.000   0.000   0.000   0.000
2btsA    0.333   0.923   0.000   0.343    0.000   0.000   0.000   0.000
2bu3A    0.818   0.000   1.000   0.000    0.636   0.000   0.636   0.000
2bueA    0.375   1.000   0.222   0.239    0.304   1.000   0.093   0.250
2bupA    0.353   1.000   0.267   0.154    0.000   0.000   0.000   0.000
2bv5A    0.273   1.000   0.200   0.111    0.000   0.000   0.000   0.000
2bv7A    1.000   0.000   1.000   0.000    1.000   0.000   1.000   0.000
2bvdA    0.709   0.286   0.821   0.296    0.194   0.889   0.086   0.131
2bvfA    0.667   1.000   0.000   0.667    0.667   1.000   0.000   0.667
2bvwA    0.889   0.000   0.941   0.000    0.148   1.000   0.000   0.148
2bwaA    0.750   1.000   0.600   0.600    0.500   0.800   0.000   0.571
2bwdA    0.000   0.000   0.000   0.000    0.000   0.000   0.000   0.000
2bwiA    0.000   0.000   0.000   0.000    0.000   0.000   0.000   0.000
2bwlA    0.250   1.000   0.000   0.250    0.000   0.000   0.000   0.000
2bwmA    0.944   0.000   0.944   0.000    0.000   0.000   0.000   0.000
2bwrA    0.912   0.000   0.939   0.000    0.118   1.000   0.000   0.118
2bxyA    0.389   0.000   0.389   0.000    0.167   1.000   0.000   0.167
2by0A    0.353   0.000   0.353   0.000    0.000   0.000   0.000   0.000
2by2A    0.353   0.000   0.353   0.000    0.000   0.000   0.000   0.000
2by3A    0.389   0.000   0.389   0.000    0.000   0.000   0.000   0.000
2bycA    1.000   1.000   1.000   1.000    0.833   1.000   0.750   0.667
2byhA    0.833   0.800   1.000   1.000    0.000   0.000   0.000   0.000
2bz1A    1.000   0.000   1.000   0.000    0.500   0.000   0.500   0.000
2bz5A    0.667   0.667   0.000   1.000    0.000   0.000   0.000   0.000
2bzgA    0.366   0.862   0.247   0.215    0.304   1.000   0.049   0.278
2bzlA    0.636   1.000   0.429   0.500    0.091   0.000   0.091   0.000
2c03A    0.740   0.478   0.822   0.458    0.000   0.000   0.000   0.000
2c04A    0.663   0.467   0.704   0.250    0.000   0.000   0.000   0.000
2c0cA    0.667   1.000   0.154   0.645    0.697   1.000   0.000   0.697
2c1gA    0.000   0.000   0.000   0.000    0.167   1.000   0.000   0.167
2c1iA    0.000   0.000   0.000   0.000    0.000   0.000   0.000   0.000
2c1xA    0.550   1.000   0.308   0.438    0.350   1.000   0.000   0.350
2c1zA    0.125   0.500   0.000   0.143    0.000   0.000   0.000   0.000
2c25A    0.938   0.000   0.938   0.000    0.000   0.000   0.000   0.000
2c2aA    0.750   1.000   0.000   0.750    0.750   1.000   0.000   0.750
2c2hA    0.556   0.000   0.556   0.000    0.677   0.968   0.167   0.670
2c2nA    0.000   0.000   0.000   0.000    0.000   0.000   0.000   0.000
2c2sA    0.881   0.833   0.889   0.556    0.167   0.000   0.167   0.000
2c2tA    0.878   0.833   0.886   0.556    0.171   0.000   0.171   0.000
2c31A    0.033   1.000   0.000   0.033    0.367   1.000   0.000   0.367
2c3qA    0.800   1.000   0.444   0.762    0.920   1.000   0.667   0.905
2c3wA    0.969   0.000   1.000   0.000    0.812   1.000   0.667   0.700
2c43A    1.000   1.000   1.000   1.000    0.500   1.000   0.000   0.500
2c49A    0.663   0.762   0.631   0.400    0.779   1.000   0.174   0.768
2c4bA    0.667   0.000   0.667   0.000    0.333   0.000   0.333   0.000
2c4wA    0.775   0.176   0.963   0.600    0.211   0.000   0.211   0.000
2c53A    0.833   1.000   0.667   0.750    0.333   1.000   0.200   0.200
2c54A    0.108   1.000   0.000   0.108    0.264   1.000   0.000   0.264
2c5aA    0.066   1.000   0.014   0.053    0.750   1.000   0.000   0.750
2c5gA    0.167   1.000   0.118   0.062    0.111   1.000   0.000   0.111
2c67A    0.133   1.000   0.000   0.133    0.000   0.000   0.000   0.000
2c68A    0.694   0.962   0.000   0.714    0.000   0.000   0.000   0.000
2c6iA    0.639   0.958   0.000   0.657    0.000   0.000   0.000   0.000
2c6qA    0.500   0.000   0.502   0.000    0.030   1.000   0.000   0.030
2c6zA    0.500   1.000   0.400   0.250    0.167   1.000   0.000   0.167
2c77A    0.000   0.000   0.000   0.000    0.000   0.000   0.000   0.000
2c7oA    0.944   0.909   1.000   1.000    0.667   1.000   0.000   0.667
2c7pA    0.375   0.000   0.375   0.000    0.000   0.000   0.000   0.000
2c7xA    0.167   1.000   0.000   0.167    0.143   1.000   0.000   0.143
2c81A    0.509   1.000   0.000   0.509    0.632   1.000   0.000   0.632
2c8aA    0.000   0.000   0.000   0.000    0.000   0.000   0.000   0.000
2c8mA    0.800   1.000   0.667   0.667    0.200   0.000   0.200   0.000
2c8sA    0.769   0.900   0.333   0.818    0.846   1.000   0.333   0.833
2c95A    0.515   0.000   0.515   0.000    0.085   1.000   0.048   0.040
2c96A    0.710   0.917   0.579   0.579    0.677   1.000   0.091   0.667
2cboA    0.889   0.000   1.000   0.000    0.722   0.000   0.722   0.000
2cbuA    0.527   0.333   0.589   0.207    0.041   1.000   0.014   0.027
2cbzA    0.636   0.812   0.167   0.722    0.864   1.000   0.000   0.864
2cc0A    0.814   0.130   0.979   0.600    0.229   0.000   0.229   0.000
2cchA    0.389   0.964   0.023   0.386    0.000   0.000   0.000   0.000
2ccjA    0.398   1.000   0.352   0.106    0.592   1.000   0.048   0.583
2ccsA    0.833   1.000   0.667   0.750    0.000   0.000   0.000   0.000
2ccvA    0.667   0.000   0.667   0.000    0.333   0.000   0.333   0.000
2cd2A    0.897   1.000   0.875   0.625    0.172   1.000   0.077   0.111
2cdbA    0.435   1.000   0.000   0.435    0.371   1.000   0.000   0.371
2cduA    0.224   1.000   0.000   0.224    0.690   1.000   0.000   0.690
2cdvA    0.667   0.000   0.667   0.000    0.333   0.500   0.000   0.500
2cemA    0.333   0.333   0.333   0.333    0.000   0.000   0.000   0.000
2cetA    0.573   0.429   0.607   0.200    0.013   0.000   0.013   0.000
2cfcA    0.430   0.910   0.270   0.293    0.365   0.984   0.026   0.356
2cfiA    0.387   0.000   0.387   0.000    0.000   0.000   0.000   0.000
2cglA    0.333   0.625   0.188   0.278    0.250   1.000   0.000   0.250
2ch5A    0.333   1.000   0.091   0.286    0.000   0.000   0.000   0.000
2chlA    0.622   0.958   0.000   0.639    0.000   0.000   0.000   0.000
2chmA    0.143   0.000   0.143   0.000    0.000   0.000   0.000   0.000
2ci0A    0.167   1.000   0.000   0.167    0.000   0.000   0.000   0.000
2ci1A    0.500   1.000   0.333   0.333    0.000   0.000   0.000   0.000
2ci5A    0.600   1.000   0.333   0.500    0.000   0.000   0.000   0.000
2ci8A    0.700   0.000   0.700   0.000    0.300   0.000   0.333   0.000
2cibA    0.208   1.000   0.000   0.208    0.000   0.000   0.000   0.000
2cipA    0.771   0.667   0.774   0.071    0.102   0.875   0.045   0.062
2ciqA    0.000   0.000   0.000   0.000    0.000   0.000   0.000   0.000
2cirA    0.200   1.000   0.000   0.200    0.200   1.000   0.000   0.200
2cjfA    0.784   0.000   0.986   0.000    0.239   0.000   0.239   0.000
2cjgA    0.509   1.000   0.000   0.509    0.649   1.000   0.000   0.649
2cjpA    0.087   0.000   0.089   0.000    0.283   1.000   0.000   0.283
2cjzA    0.727   1.000   0.400   0.667    0.000   0.000   0.000   0.000
2ck3A    0.500   0.500   0.000   1.000    1.000   1.000   0.000   1.000
2ckiA    1.000   1.000   1.000   1.000    0.143   0.000   0.143   0.000
2ckrA    0.685   1.000   0.682   0.030    0.052   1.000   0.014   0.039
2cl5A    0.654   0.769   0.617   0.395    0.358   0.979   0.090   0.318
2cleA    0.521   0.531   0.515   0.441    0.034   0.000   0.034   0.000
2clhA    0.574   0.681   0.500   0.485    0.035   0.000   0.035   0.000
2clxA    0.611   0.957   0.000   0.629    0.000   0.000   0.000   0.000
2cm2A    0.111   0.000   0.111   0.000    0.333   1.000   0.000   0.333
2cm4A    0.679   0.125   0.900   0.333    0.464   1.000   0.318   0.286
2cmbA    0.222   0.000   0.222   0.000    0.000   0.000   0.000   0.000
2cmjA    0.000   0.000   0.000   0.000    0.500   1.000   0.000   0.500
2cmwA    0.230   0.941   0.018   0.222    0.000   0.000   0.000   0.000
2cneA    0.222   0.000   0.222   0.000    0.000   0.000   0.000   0.000
2cngA    0.500   0.667   0.429   0.333    0.000   0.000   0.000   0.000
2cnoA    0.972   0.250   1.000   1.000    0.467   1.000   0.462   0.017
2cnqA    0.000   0.000   0.000   0.000    0.500   1.000   0.000   0.500
2cnuA    0.667   0.000   0.667   0.000    0.000   0.000   0.000   0.000
2cstA    0.268   1.000   0.000   0.268    0.000   0.000   0.000   0.000
2cu9A    1.000   0.000   1.000   0.000    0.000   0.000   0.000   0.000
2culA    0.564   0.609   0.488   0.667    0.773   1.000   0.000   0.773
2cuuA    0.667   0.000   0.667   0.000    0.333   0.000   0.333   0.000
2cvdA    0.136   1.000   0.050   0.095    0.045   0.000   0.045   0.000
2cvzA    0.663   0.857   0.361   0.676    0.696   0.985   0.000   0.703
2cw9A    0.773   0.000   0.810   0.000    0.409   1.000   0.000   0.409
2cwfA    1.000   1.000   0.000   1.000    1.000   1.000   0.000   1.000
2cwhA    0.000   0.000   0.000   0.000    0.000   0.000   0.000   0.000
2cxxA    0.702   0.795   0.659   0.525    0.661   0.924   0.167   0.676
2cy0A    0.521   0.783   0.400   0.375    0.685   1.000   0.000   0.685
2cyyA    0.529   0.000   0.529   0.000    0.235   1.000   0.188   0.071
2cz5A    0.703   0.481   0.817   0.578    0.152   1.000   0.063   0.101
2czdA    0.715   0.412   0.843   0.525    0.093   0.000   0.093   0.000
2czeA    0.716   0.500   0.857   0.696    0.309   1.000   0.074   0.268
2czlA    0.394   0.950   0.152   0.328    0.106   1.000   0.000   0.106
2czqA    0.639   0.000   0.639   0.000    0.205   1.000   0.165   0.057
2d1cA    0.000   0.000   0.000   0.000    0.000   0.000   0.000   0.000
2d1eA    1.000   1.000   1.000   1.000    0.500   1.000   0.000   0.500
2d1gA    0.286   0.000   0.286   0.000    0.000   0.000   0.000   0.000
2d1rA    0.429   1.000   0.000   0.429    0.286   1.000   0.000   0.286
2d1sA    0.429   1.000   0.000   0.429    0.143   1.000   0.000   0.143
2d1yA    0.625   0.837   0.393   0.602    0.682   1.000   0.018   0.680
2d20A    0.588   0.333   0.660   0.217    0.015   1.000   0.000   0.015
2d24A    0.692   0.667   0.696   0.261    0.215   1.000   0.000   0.215
2d29A    0.750   1.000   0.000   0.750    0.750   1.000   0.000   0.750
2d2fA    0.667   0.765   0.250   0.812    0.857   1.000   0.000   0.857
2d37A    0.548   0.941   0.280   0.471    0.452   1.000   0.000   0.452
2d3nA    0.400   0.000   0.400   0.000    0.373   1.000   0.000   0.373
2d3yA    0.636   0.000   0.636   0.000    0.455   1.000   0.333   0.250
2d3zA    0.000   0.000   0.000   0.000    0.000   0.000   0.000   0.000
2d4nA    0.846   1.000   0.750   0.714    0.769   1.000   0.500   0.700
2d4vA    0.000   0.000   0.000   0.000    0.000   0.000   0.000   0.000
2d5aA    0.762   0.244   0.945   0.613    0.594   0.878   0.371   0.523
2d5cA    0.361   0.667   0.349   0.039    0.013   1.000   0.006   0.006
2d5mA    0.529   1.000   0.111   0.500    0.412   1.000   0.000   0.412
2d5xA    0.337   0.000   0.340   0.000    0.102   0.000   0.102   0.000
2d5yA    0.293   1.000   0.047   0.268    0.034   1.000   0.018   0.018
2d6mA    0.960   1.000   0.944   0.875    0.600   0.933   0.100   0.609
2d7cA    0.676   0.000   0.676   0.000    0.186   0.333   0.183   0.009
2d81A    1.000   0.000   1.000   0.000    0.000   0.000   0.000   0.000
2d8lA    0.550   1.000   0.526   0.100    0.100   1.000   0.000   0.100
2dbqA    0.500   0.789   0.176   0.517    0.667   1.000   0.000   0.667
2dbyA    1.000   1.000   0.000   1.000    1.000   1.000   0.000   1.000
2dc1A    0.558   0.711   0.513   0.302    0.382   0.968   0.109   0.336
2dc3A    0.964   0.944   1.000   1.000    0.782   1.000   0.429   0.739
2dc8A    0.200   0.000   0.250   0.000    0.000   0.000   0.000   0.000
2dccA    0.400   0.500   0.000   0.667    0.000   0.000   0.000   0.000
2dcfA    0.038   1.000   0.000   0.038    0.038   1.000   0.000   0.038
2dcyA    0.556   0.000   0.556   0.000    0.111   0.000   0.111   0.000
2ddfA    0.889   1.000   0.800   0.800    0.222   1.000   0.000   0.222
2ddsA    0.742   0.333   0.786   0.143    0.097   0.000   0.097   0.000
2ddtA    0.825   0.000   0.825   0.000    0.150   0.000   0.150   0.000
2de3A    0.469   0.769   0.361   0.303    0.000   0.000   0.000   0.000
2de8A    0.133   0.000   0.133   0.000    0.067   1.000   0.000   0.067
2deiA    1.000   1.000   0.000   1.000    0.500   1.000   0.000   0.500
2dekA    0.909   0.500   1.000   1.000    0.182   1.000   0.100   0.100
2demA    0.636   0.000   0.636   0.000    0.273   0.000   0.273   0.000
2df8A    0.667   0.800   0.600   0.500    0.467   1.000   0.200   0.385
2dfdA    0.037   0.000   0.037   0.000    0.009   0.000   0.009   0.000
2dfnA    0.578   0.615   0.574   0.133    0.119   0.750   0.099   0.025
2dhoA    0.083   0.000   0.083   0.000    0.000   0.000   0.000   0.000
2djhA    1.000   0.000   1.000   0.000    0.600   0.000   0.600   0.000
2djlA    0.607   0.111   0.648   0.026    0.137   0.938   0.010   0.130
2dn1A    0.350   0.000   0.354   0.000    0.110   1.000   0.101   0.011
2dpmA    0.394   0.296   0.833   0.889    0.818   1.000   0.143   0.812
2dpxA    0.676   0.581   0.735   0.581    0.739   0.914   0.267   0.771
2dqaA    0.500   1.000   0.400   0.250    0.667   1.000   0.000   0.667
2driA    0.879   0.552   0.949   0.696    0.121   0.917   0.059   0.071
2dryA    0.600   1.000   0.556   0.200    0.100   1.000   0.000   0.100
2ds0A    0.600   1.000   0.556   0.200    0.200   1.000   0.000   0.200
2dt8A    0.917   1.000   0.900   0.667    0.333   0.500   0.300   0.125
2dteA    0.622   0.861   0.348   0.602    0.709   0.991   0.000   0.714
2dtjA    0.977   0.000   0.977   0.000    0.432   0.000   0.432   0.000
2dtxA    0.270   0.875   0.236   0.061    0.014   1.000   0.007   0.007
2duqA    0.933   1.000   0.923   0.667    0.467   0.857   0.125   0.462
2dvmA    0.423   0.800   0.333   0.222    0.231   1.000   0.000   0.231
2dvnA    0.500   0.000   1.000   0.000    0.500   1.000   0.000   0.500
2dvuA    0.691   0.348   0.782   0.296    0.009   0.000   0.009   0.000
2dvvA    0.938   1.000   0.923   0.750    0.562   0.000   0.562   0.000
2dxdA    1.000   0.000   1.000   0.000    0.500   1.000   0.000   0.500
2dxvA    0.923   0.000   0.923   0.000    0.000   0.000   0.000   0.000
2dykA    0.712   0.609   0.750   0.475    0.682   0.899   0.295   0.695
2dzbA    0.629   0.315   0.846   0.586    0.045   0.000   0.045   0.000
2e0aA    1.000   1.000   0.000   1.000    1.000   1.000   0.000   1.000
2e0pA    0.421   0.000   0.421   0.000    0.289   1.000   0.000   0.289
2e2oA    0.524   1.000   0.375   0.333    0.143   1.000   0.000   0.143
2e2rA    0.600   1.000   0.000   0.600    0.100   1.000   0.000   0.100
2e39A    0.250   0.000   0.250   0.000    0.000   0.000   0.000   0.000
2e3nA    0.750   0.500   1.000   1.000    0.000   0.000   0.000   0.000
2e3vA    0.957   0.000   0.957   0.000    0.130   0.000   0.136   0.000
2e40A    0.471   0.250   0.538   0.143    0.074   1.000   0.016   0.060
2e54A    0.667   1.000   0.050   0.661    0.632   1.000   0.000   0.632
2e5yA    1.000   0.000   1.000   0.000    0.500   0.000   1.000   0.000
2e6dA    0.598   0.000   0.652   0.000    0.016   0.000   0.016   0.000
2e6fA    0.608   0.091   0.661   0.026    0.025   0.000   0.025   0.000
2e77A    0.540   0.536   0.545   0.600    0.100   1.000   0.000   0.100
2e7uA    0.625   1.000   0.000   0.625    0.625   1.000   0.000   0.625
2e7xA    0.789   1.000   0.778   0.200    0.105   1.000   0.056   0.056
2e8eA    0.500   0.000   0.500   0.000    0.333   0.000   0.333   0.000
2e8iA    0.000   0.000   0.000   0.000    0.000   0.000   0.000   0.000
2e8vA    0.083   0.333   0.000   0.100    0.250   1.000   0.000   0.250
2e98A    0.888   0.167   0.905   0.042    0.096   0.000   0.096   0.000
2e9lA    0.595   0.409   0.617   0.111    0.105   1.000   0.000   0.105
2e9mA    0.634   0.000   0.634   0.000    0.042   1.000   0.000   0.042
2e9sA    0.694   0.667   0.710   0.583    0.739   0.949   0.242   0.747
2ea1A    0.000   0.000   0.000   0.000    0.667   1.000   0.000   0.667
2ealA    0.760   0.625   0.824   0.625    0.240   1.000   0.095   0.174
2eb9A    0.958   1.000   0.875   0.941    0.167   0.000   0.167   0.000
2ecoA    0.938   1.000   0.923   0.750    0.062   1.000   0.000   0.062
2ecuA    0.583   1.000   0.524   0.231    0.083   1.000   0.043   0.043
2ed4A    0.565   0.800   0.500   0.308    0.522   1.000   0.083   0.500
2ef2A    1.000   1.000   1.000   1.000    0.083   0.000   0.083   0.000
2egvA    0.800   0.667   0.889   0.800    0.467   1.000   0.111   0.429
2egzA    0.804   0.231   0.932   0.429    0.147   0.900   0.090   0.069
2ehtA    1.000   0.000   1.000   0.000    0.500   0.000   0.500   0.000
2ehuA    0.000   0.000   0.000   0.000    0.000   0.000   0.000   0.000
2ehzA    0.550   1.000   0.526   0.100    0.283   1.000   0.218   0.104
2ei3A    0.500   1.000   0.364   0.300    0.143   0.000   0.143   0.000
2eiiA    0.857   1.000   0.000   0.857    0.000   0.000   0.000   0.000
2eiqA    0.700   0.000   0.700   0.000    0.420   0.333   0.426   0.036
2eixA    0.759   0.000   0.759   0.000    0.552   1.000   0.133   0.519
2eiyA    0.357   1.000   0.182   0.250    0.071   1.000   0.000   0.071
2ejuA    0.857   0.955   0.500   0.875    0.786   1.000   0.000   0.786
2ek9A    0.727   1.000   0.400   0.667    0.091   1.000   0.000   0.091
2ekgA    0.962   0.000   0.962   0.000    0.057   1.000   0.029   0.029
2eklA    0.469   0.889   0.226   0.400    0.673   1.000   0.000   0.673
2ekpA    0.588   0.773   0.404   0.562    0.678   0.992   0.034   0.678
2elfA    0.100   0.000   0.100   0.000    0.000   0.000   0.000   0.000
2eq6A    0.500   1.000   0.071   0.480    0.808   1.000   0.000   0.808
2eq7A    0.034   1.000   0.000   0.034    0.759   1.000   0.000   0.759
2erxA    0.596   0.630   0.586   0.315    0.424   1.000   0.109   0.380
2espA    0.000   0.000   0.000   0.000    0.500   0.000   0.500   0.000
2essA    0.222   0.000   0.222   0.000    0.000   0.000   0.000   0.000
2et1A    0.483   0.857   0.133   0.480    0.000   0.000   0.000   0.000
2etvA    0.833   0.000   0.833   0.000    0.083   0.000   0.083   0.000
2eu2A    1.000   1.000   0.000   1.000    0.000   0.000   0.000   0.000
2eu3A    1.000   1.000   0.000   1.000    0.000   0.000   0.000   0.000
2eugA    0.800   1.000   0.667   0.667    0.400   1.000   0.250   0.250
2eunA    0.000   0.000   0.000   0.000    0.000   0.000   0.000   0.000
2euoA    0.000   0.000   0.000   0.000    0.000   0.000   0.000   0.000
2eurA    0.000   0.000   0.000   0.000    0.000   0.000   0.000   0.000
2eusA    0.000   0.000   0.000   0.000    0.000   0.000   0.000   0.000
2ev1A    1.000   0.000   1.000   0.000    0.333   0.000   0.333   0.000
2evoA    0.500   1.000   0.000   0.500    0.000   0.000   0.000   0.000
2ewbA    1.000   1.000   1.000   1.000    0.000   0.000   0.000   0.000
2ex4A    0.695   0.786   0.602   0.667    0.623   1.000   0.113   0.604
2exhA    0.385   0.000   0.385   0.000    0.000   0.000   0.000   0.000
2exmA    0.722   0.963   0.000   0.743    0.000   0.000   0.000   0.000
2f02A    0.916   1.000   0.903   0.611    0.542   1.000   0.095   0.519
2f14A    0.000   0.000   0.000   0.000    0.000   0.000   0.000   0.000
2f1fA    0.400   0.000   0.400   0.000    0.200   0.500   0.000   0.250
2f1gA    0.000   0.000   0.000   0.000    0.000   0.000   0.000   0.000
2f1kA    0.328   0.907   0.197   0.204    0.417   1.000   0.000   0.417
2f22A    0.875   0.000   0.875   0.000    0.875   0.000   0.875   0.000
2f25A    0.569   0.625   0.558   0.208    0.078   1.000   0.000   0.078
2f2kA    0.891   0.000   0.891   0.000    0.018   0.000   0.018   0.000
2f2tA    1.000   0.000   1.000   0.000    0.430   0.000   0.430   0.000
2f34A    0.521   0.636   0.423   0.483    0.021   0.000   0.021   0.000
2f3dA    0.333   1.000   0.000   0.333    0.000   0.000   0.000   0.000
2f3kA    0.500   0.000   0.500   0.000    0.000   0.000   0.000   0.000
2f4jA    0.600   0.955   0.000   0.618    0.000   0.000   0.000   0.000
2f57A    0.053   0.000   0.053   0.000    0.000   0.000   0.000   0.000
2f5vA    0.000   0.000   0.000   0.000    0.000   0.000   0.000   0.000
2f5xA    0.672   0.679   0.667   0.655    0.155   1.000   0.039   0.125
2f62A    1.000   0.000   1.000   0.000    0.442   0.000   0.442   0.000
2f64A    1.000   0.000   1.000   0.000    0.453   1.000   0.447   0.019
2f6dA    0.654   0.000   0.680   0.000    0.115   1.000   0.000   0.115
2f6tA    0.333   0.667   0.167   0.286    0.000   0.000   0.000   0.000
2f6uA    0.782   0.643   0.838   0.614    0.184   0.786   0.120   0.086
2f71A    0.333   0.000   0.333   0.000    0.000   0.000   0.000   0.000
2f7aA    0.234   0.000   0.234   0.000    0.021   0.000   0.021   0.000
2f80A    0.333   0.000   0.400   0.000    0.000   0.000   0.000   0.000
2f81A    0.500   0.333   0.545   0.167    0.000   0.000   0.000   0.000
2f8aA    0.679   0.000   0.679   0.000    0.071   0.000   0.074   0.000
2f8gA    0.333   0.000   0.400   0.000    0.000   0.000   0.000   0.000
2f8iA    1.000   0.000   1.000   0.000    0.273   0.000   0.273   0.000
2f9wA    0.727   1.000   0.667   0.400    0.091   1.000   0.000   0.091
2fafA    0.000   0.000   0.000   0.000    0.000   0.000   0.000   0.000
2faqA    1.000   1.000   1.000   1.000    0.500   1.000   0.000   0.500
2fawA    0.519   0.333   0.531   0.042    0.154   1.000   0.043   0.120
2fbdA    0.200   0.000   0.200   0.000    0.200   0.000   0.200   0.000
2fbrA    0.923   0.000   1.000   0.000    0.308   0.000   0.308   0.000
2fcrA    0.920   0.571   0.964   0.667    0.376   0.944   0.280   0.181
2fctA    0.538   0.800   0.375   0.444    0.115   1.000   0.000   0.115
2fcuA    0.562   0.500   0.750   0.857    0.000   0.000   0.000   0.000
2fcwA    1.000   0.000   1.000   0.000    0.667   1.000   0.655   0.091
2fddA    0.619   0.667   0.611   0.222    0.143   0.000   0.143   0.000
2ff7A    0.800   0.810   0.750   0.944    0.840   1.000   0.200   0.833
2ffaA    0.240   0.000   0.240   0.000    0.040   0.000   0.040   0.000
2ffcA    0.730   0.348   0.902   0.615    0.162   1.000   0.016   0.151
2ffuA    0.000   0.000   0.000   0.000    0.000   0.000   0.000   0.000
2fgbA    0.872   0.000   0.891   0.000    0.043   1.000   0.000   0.043
2fikA    0.000   0.000   0.000   0.000    0.062   1.000   0.000   0.062
2fimA    1.000   0.000   1.000   0.000    1.000   0.000   1.000   0.000
2flhA    0.667   1.000   0.632   0.222    0.286   0.000   0.286   0.000
2fliA    0.725   0.667   0.748   0.507    0.121   1.000   0.101   0.024
2fmbA    0.667   1.000   0.600   0.333    0.167   1.000   0.000   0.167
2fmgA    0.000   0.000   0.000   0.000    0.000   0.000   0.000   0.000
2fn0A    0.333   1.000   0.000   0.333    0.000   0.000   0.000   0.000
2fncA    0.581   0.667   0.520   0.500    0.279   1.000   0.000   0.279
2foqA    0.500   1.000   0.000   0.500    0.000   0.000   0.000   0.000
2fovA    0.000   0.000   0.000   0.000    0.000   0.000   0.000   0.000
2foyA    0.333   1.000   0.000   0.333    0.000   0.000   0.000   0.000
2fpeA    0.700   0.000   0.700   0.000    0.400   1.000   0.143   0.333
2fpvA    0.543   0.000   0.543   0.000    0.000   0.000   0.000   0.000
2fq6A    0.483   1.000   0.032   0.474    0.466   1.000   0.000   0.466
2fqeA    0.000   0.000   0.000   0.000    0.000   0.000   0.000   0.000
2fqiA    0.535   0.000   0.535   0.000    0.000   0.000   0.000   0.000
2fqoA    1.000   1.000   1.000   1.000    0.250   0.000   0.250   0.000
2fqwA    0.803   0.684   0.851   0.650    0.242   1.000   0.020   0.231
2fr0A    0.740   0.947   0.083   0.766    0.840   1.000   0.000   0.840
2fr5A    0.944   1.000   0.941   0.500    0.556   0.000   0.556   0.000
2fraA    0.000   0.000   0.000   0.000    0.000   0.000   0.000   0.000
2freA    0.583   0.964   0.050   0.587    1.000   1.000   0.000   1.000
2frqA    0.250   0.000   0.333   0.000    0.000   0.000   0.000   0.000
2fu8A    0.739   1.000   0.400   0.684    0.130   1.000   0.091   0.048
2fu9A    0.500   1.000   0.214   0.421    0.091   0.000   0.091   0.000
2fueA    0.667   1.000   0.645   0.154    0.242   1.000   0.194   0.074
2fufA    1.000   0.000   1.000   0.000    1.000   0.000   1.000   0.000
2fupA    1.000   0.000   1.000   0.000    0.444   1.000   0.375   0.167
2furA    0.077   0.000   0.077   0.000    0.077   1.000   0.000   0.077
2fuzA    0.308   1.000   0.303   0.012    0.150   1.000   0.056   0.105
2fvdA    0.694   0.962   0.000   0.714    0.000   0.000   0.000   0.000
2fvjA    0.545   1.000   0.167   0.500    0.091   0.000   0.091   0.000
2fvvA    0.250   1.000   0.100   0.182    0.000   0.000   0.000   0.000
2fw0A    0.743   0.000   0.758   0.000    0.066   1.000   0.027   0.041
2fwpA    0.913   0.000   0.951   0.000    0.280   0.000   0.280   0.000
2fxeA    0.571   0.500   0.583   0.167    0.000   0.000   0.000   0.000
2fxlA    1.000   1.000   0.000   1.000    0.000   0.000   0.000   0.000
2fxuA    0.333   0.000   0.333   0.000    0.000   0.000   0.000   0.000
2fy7A    0.429   0.000   0.429   0.000    0.000   0.000   0.000   0.000
2fyfA    0.678   0.976   0.000   0.690    0.627   1.000   0.000   0.627
2fzbA    0.858   0.000   0.867   0.000    0.038   0.000   0.038   0.000
2fzsA    0.750   0.000   0.750   0.000    0.350   1.000   0.133   0.278
2fzuA    0.000   0.000   0.000   0.000    0.000   0.000   0.000   0.000
2g0iA    1.000   0.000   1.000   0.000    0.600   0.000   0.600   0.000
2g19A    0.579   0.533   0.750   0.889    0.000   0.000   0.000   0.000
2g1kA    0.577   0.583   0.576   0.117    0.095   0.000   0.095   0.000
2g1pA    0.457   0.360   0.700   0.750    0.771   0.926   0.250   0.806
2g1uA    0.753   0.271   0.788   0.086    0.319   0.913   0.133   0.249
2g24A    0.167   0.000   0.167   0.000    0.000   0.000   0.000   0.000
2g3hA    0.963   0.944   1.000   1.000    0.704   0.971   0.211   0.694
2g5cA    0.646   0.922   0.286   0.628    0.726   1.000   0.088   0.718
2g5rA    0.667   1.000   0.655   0.091    0.233   1.000   0.179   0.080
2g5uA    1.000   0.000   1.000   0.000    0.308   0.000   0.308   0.000
2g6pA    0.250   1.000   0.000   0.250    0.000   0.000   0.000   0.000
2g76A    0.170   1.000   0.071   0.114    0.021   1.000   0.000   0.021
2g8hA    1.000   0.000   1.000   0.000    0.500   0.000   0.500   0.000
2g8rA    0.000   0.000   0.000   0.000    0.000   0.000   0.000   0.000
2g8xA    0.000   0.000   0.000   0.000    0.000   0.000   0.000   0.000
2g93A    0.318   0.000   0.318   0.000    0.000   0.000   0.000   0.000
2g9zA    1.000   0.000   1.000   0.000    0.000   0.000   0.000   0.000
2ga4A    0.714   1.000   0.000   0.714    0.571   1.000   0.000   0.571
2gc9A    1.000   0.000   1.000   0.000    0.500   0.000   0.500   0.000
2gceA    0.000   0.000   0.000   0.000    0.000   0.000   0.000   0.000
2gd8A    0.500   1.000   0.000   0.500    0.000   0.000   0.000   0.000
2gdzA    0.621   0.931   0.310   0.574    0.695   0.983   0.056   0.698
2geyA    0.531   1.000   0.286   0.423    0.406   1.000   0.095   0.367
2gf3A    0.022   1.000   0.000   0.022    0.000   0.000   0.000   0.000
2gf6A    0.412   1.000   0.333   0.167    0.412   1.000   0.231   0.286
2gfjA    0.708   1.000   0.417   0.632    0.083   0.000   0.083   0.000
2gfkA    0.381   1.000   0.133   0.316    0.095   1.000   0.050   0.050
2gfsA    0.611   0.957   0.000   0.629    0.000   0.000   0.000   0.000
2gg0A    1.000   1.000   0.000   1.000    0.000   0.000   0.000   0.000
2gg2A    0.500   1.000   0.000   0.500    0.000   0.000   0.000   0.000
2gg3A    0.500   1.000   0.000   0.500    0.000   0.000   0.000   0.000
2ggsA    0.638   0.957   0.259   0.606    0.748   0.990   0.000   0.754
2ggxA    0.200   1.000   0.000   0.200    0.000   0.000   0.000   0.000
2gh4A    0.545   0.500   0.556   0.200    0.000   0.000   0.000   0.000
2gh5A    0.000   0.000   0.000   0.000    0.000   0.000   0.000   0.000
2gh7A    1.000   1.000   1.000   1.000    0.308   0.000   0.308   0.000
2gh9A    0.545   0.833   0.381   0.435    0.364   1.000   0.000   0.364
2gi3A    0.000   0.000   0.000   0.000    0.000   0.000   0.000   0.000
2giqA    0.000   0.000   0.000   0.000    0.000   0.000   0.000   0.000
2girA    0.000   0.000   0.000   0.000    0.000   0.000   0.000   0.000
2gj3A    0.458   1.000   0.409   0.133    0.167   1.000   0.048   0.130
2gklA    0.750   0.812   0.700   0.684    0.111   0.000   0.111   0.000
2glkA    0.697   0.240   0.851   0.353    0.000   0.000   0.000   0.000
2gm6A    0.609   0.692   0.500   0.643    0.043   0.000   0.043   0.000
2gmkA    0.000   0.000   0.000   0.000    0.667   1.000   0.000   0.667
2gmsA    0.655   1.000   0.048   0.649    0.655   1.000   0.048   0.649
2gn3A    1.000   1.000   1.000   1.000    0.556   0.833   0.000   0.625
2gn4A    0.408   0.975   0.086   0.377    0.761   1.000   0.037   0.759
2gnpA    0.829   0.000   0.829   0.000    0.114   1.000   0.061   0.061
2gouA    0.470   0.000   0.470   0.000    0.060   1.000   0.000   0.060
2gptA    0.438   1.000   0.308   0.250    0.188   1.000   0.000   0.188
2gpuA    0.500   1.000   0.000   0.500    0.000   0.000   0.000   0.000
2gq8A    0.404   0.235   0.426   0.051    0.014   1.000   0.000   0.014
2gq9A    0.451   0.000   0.457   0.000    0.007   1.000   0.000   0.007
2gqtA    0.600   0.636   0.500   0.778    0.733   1.000   0.000   0.733
2gquA    0.533   1.000   0.500   0.125    0.733   1.000   0.000   0.733
2gqwA    0.486   1.000   0.000   0.486    0.730   1.000   0.000   0.730
2gr0A    0.000   0.000   0.000   0.000    0.711   1.000   0.000   0.711
2gsdA    0.643   1.000   0.286   0.583    0.786   1.000   0.000   0.786
2gspA    0.833   1.000   0.750   0.667    0.333   0.000   0.333   0.000
2gssA    0.048   1.000   0.000   0.048    0.000   0.000   0.000   0.000
2gteA    0.786   0.667   0.875   0.800    0.429   1.000   0.385   0.111
2gtmA    0.667   0.960   0.000   0.686    0.028   1.000   0.000   0.028
2gu2A    0.500   0.000   0.500   0.000    0.000   0.000   0.000   0.000
2gu6A    0.500   1.000   0.000   0.500    0.000   0.000   0.000   0.000
2gucA    0.167   1.000   0.000   0.167    0.500   1.000   0.000   0.500
2guiA    0.250   0.000   0.250   0.000    0.000   0.000   0.000   0.000
2gvyA    0.371   1.000   0.350   0.049    0.290   1.000   0.000   0.290
2gwhA    0.778   1.000   0.750   0.333    0.000   0.000   0.000   0.000
2gwjA    0.000   0.000   0.000   0.000    0.000   0.000   0.000   0.000
2gwlA    1.000   1.000   0.000   1.000    1.000   1.000   0.000   1.000
2gwnA    0.333   0.000   0.333   0.000    0.048   1.000   0.000   0.048
2gx5A    0.750   0.000   0.750   0.000    0.125   1.000   0.000   0.125
2gxqA    0.761   0.538   0.810   0.389    0.634   0.973   0.265   0.590
2gyiA    0.694   0.296   0.845   0.421    0.000   0.000   0.000   0.000
2gz1A    0.704   1.000   0.200   0.680    0.852   1.000   0.000   0.852
2gz5A    0.500   1.000   0.000   0.500    0.000   0.000   0.000   0.000
2gz7A    0.000   0.000   0.000   0.000    0.000   0.000   0.000   0.000
2gz8A    0.000   0.000   0.000   0.000    0.000   0.000   0.000   0.000
2h03A    0.583   1.000   0.375   0.444    0.083   0.000   0.083   0.000
2h0uA    0.750   0.947   0.000   0.783    1.000   1.000   0.000   1.000
2h11A    0.254   0.000   0.254   0.000    0.012   0.000   0.012   0.000
2h12A    0.500   1.000   0.000   0.500    0.500   1.000   0.000   0.500
2h1tA    1.000   0.000   1.000   0.000    0.667   0.000   0.667   0.000
2h26A    0.125   1.000   0.000   0.125    0.125   1.000   0.000   0.125
2h2iA    0.879   0.000   0.879   0.000    0.061   1.000   0.000   0.061
2h3hA    0.779   0.571   0.879   0.696    0.116   1.000   0.013   0.106
2h44A    0.800   1.000   0.000   0.800    0.000   0.000   0.000   0.000
2h4hA    0.846   0.500   0.909   0.500    0.410   1.000   0.000   0.410
2h4nA    1.000   1.000   0.000   1.000    0.500   1.000   0.000   0.500
2h4vA    0.222   0.000   0.222   0.000    0.222   1.000   0.125   0.125
2h4xA    0.400   0.000   0.400   0.000    0.200   0.000   0.200   0.000
2h4yA    0.972   0.333   1.000   1.000    0.333   0.000   0.333   0.000
2h58A    1.000   1.000   0.000   1.000    1.000   1.000   0.000   1.000
2h5cA    0.250   1.000   0.000   0.250    0.000   0.000   0.000   0.000
2h6tA    0.500   1.000   0.250   0.400    0.000   0.000   0.000   0.000
2h79A    0.600   1.000   0.000   0.600    0.000   0.000   0.000   0.000
2h7iA    0.272   0.875   0.240   0.056    0.006   0.000   0.006   0.000
2h7jA    0.000   0.000   0.000   0.000    0.000   0.000   0.000   0.000
2h8gA    0.913   0.889   0.929   0.889    0.043   0.000   0.043   0.000
2h8iA    0.000   0.000   0.000   0.000    0.000   0.000   0.000   0.000
2h8mA    0.417   1.000   0.000   0.417    0.000   0.000   0.000   0.000
2h8xA    0.585   0.800   0.478   0.434    0.089   1.000   0.000   0.089
2h8zA    0.389   0.474   0.376   0.103    0.000   0.000   0.000   0.000
2h9jA    0.000   0.000   0.000   0.000    0.000   0.000   0.000   0.000
2h9kA    0.200   0.000   0.200   0.000    0.200   0.000   0.200   0.000
2ha8A    0.938   0.800   0.963   0.800    0.469   0.800   0.318   0.348
2haiA    0.000   0.000   0.000   0.000    0.000   0.000   0.000   0.000
2hawA    0.750   1.000   0.667   0.500    0.000   0.000   0.000   0.000
2hb9A    0.477   1.000   0.207   0.395    0.091   0.000   0.091   0.000
2hboA    0.294   0.000   0.312   0.000    0.118   1.000   0.062   0.062
2hc0A    0.417   0.333   0.444   0.167    0.000   0.000   0.000   0.000
2hctA    1.000   1.000   1.000   1.000    0.500   1.000   0.000   0.500
2hdsA    0.000   0.000   0.000   0.000    0.000   0.000   0.000   0.000
2hduA    0.028   1.000   0.000   0.028    0.000   0.000   0.000   0.000
2heiA    0.650   0.000   0.650   0.000    0.126   0.000   0.126   0.000
2hfkA    0.453   0.571   0.439   0.111    0.016   0.000   0.016   0.000
2hfnA    1.000   1.000   1.000   1.000    1.000   1.000   1.000   1.000
2hg8A    0.000   0.000   0.000   0.000    0.000   0.000   0.000   0.000
2hhjA    0.417   0.000   0.455   0.000    0.000   0.000   0.000   0.000
2hhpA    0.000   0.000   0.000   0.000    0.000   0.000   0.000   0.000
2hi4A    0.042   1.000   0.000   0.042    0.000   0.000   0.000   0.000
2himA    0.800   0.000   0.800   0.000    0.200   1.000   0.000   0.200
2hj4A    0.315   0.000   0.321   0.000    0.000   0.000   0.000   0.000
2hjbA    0.357   0.000   0.370   0.000    0.000   0.000   0.000   0.000
2hjhA    0.000   0.000   0.000   0.000    0.000   0.000   0.000   0.000
2hjpA    0.577   0.612   0.542   0.577    0.010   0.000   0.010   0.000
2hkkA    0.000   0.000   0.000   0.000    0.000   0.000   0.000   0.000
2hkrA    0.333   0.000   0.333   0.000    0.000   0.000   0.000   0.000
2hl0A    0.968   0.000   1.000   0.000    0.564   0.471   0.584   0.200
2hl4A    1.000   1.000   0.000   1.000    0.000   0.000   0.000   0.000
2hl6A    0.417   1.000   0.375   0.103    0.017   0.000   0.017   0.000
2hl7A    1.000   0.000   1.000   0.000    0.652   0.667   0.650   0.222
2hmoA    0.500   1.000   0.000   0.500    0.000   0.000   0.000   0.000
2hmpA    0.250   0.000   0.250   0.000    0.000   0.000   0.000   0.000
2hncA    1.000   1.000   0.000   1.000    0.000   0.000   0.000   0.000
2hogA    0.568   0.955   0.000   0.583    0.000   0.000   0.000   0.000
2hpsA    0.778   1.000   0.714   0.500    0.444   1.000   0.375   0.167
2hq9A    0.523   0.733   0.414   0.393    0.727   1.000   0.250   0.700
2hqsA    0.346   0.000   0.346   0.000    0.000   0.000   0.000   0.000
2hqyA    1.000   0.000   1.000   0.000    0.000   0.000   0.000   0.000
2hrcA    0.938   1.000   0.933   0.500    0.000   0.000   0.000   0.000
2hrdA    0.967   0.900   1.000   1.000    0.100   0.000   0.100   0.000
2hrgA    0.000   0.000   0.000   0.000    0.133   1.000   0.000   0.133
2hs2A    0.333   0.000   0.400   0.000    0.000   0.000   0.000   0.000
2hs6A    0.513   0.400   0.543   0.189    0.008   1.000   0.000   0.008
2hsbA    1.000   0.000   1.000   0.000    0.750   0.000   0.750   0.000
2hu6A    0.929   1.000   0.913   0.714    0.429   0.000   0.429   0.000
2hubA    0.400   1.000   0.250   0.250    0.200   0.000   0.200   0.000
2huwA    0.800   0.000   0.800   0.000    0.700   0.000   0.700   0.000
2hvwA    0.938   0.667   0.945   0.250    0.527   0.308   0.556   0.083
2hw2A    0.500   0.000   1.000   0.000    0.500   0.000   0.500   0.000
2hwqA    0.091   0.000   0.091   0.000    0.091   0.000   0.091   0.000
2hxcA    0.379   0.000   0.379   0.000    0.034   0.000   0.034   0.000
2hxkA    0.842   0.000   0.842   0.000    0.474   0.000   0.474   0.000
2hxmA    0.500   0.500   0.500   0.250    0.250   0.000   0.250   0.000
2hxsA    0.612   0.690   0.535   0.592    0.765   0.985   0.000   0.774
2hxtA    0.741   0.692   0.786   0.750    0.019   1.000   0.000   0.019
2hxuA    0.768   0.773   0.765   0.680    0.125   1.000   0.000   0.125
2hxvA    0.571   0.800   0.000   0.667    0.714   1.000   0.000   0.714
2hxwA    0.304   0.556   0.267   0.102    0.130   1.000   0.016   0.118
2hy1A    0.880   0.167   0.977   0.500    0.120   0.000   0.120   0.000
2hz3A    0.500   0.000   0.500   0.000    0.303   0.000   0.303   0.000
2hzcA    0.889   0.000   0.889   0.000    0.556   0.500   0.600   0.500
2hzqA    0.697   0.571   0.789   0.667    0.273   1.000   0.172   0.143
2i02A    0.386   0.733   0.207   0.324    0.409   1.000   0.071   0.381
2i0kA    0.700   1.000   0.000   0.700    0.700   1.000   0.000   0.700
2i0yA    0.750   0.964   0.000   0.771    0.000   0.000   0.000   0.000
2i0zA    0.587   0.964   0.000   0.600    0.717   1.000   0.000   0.717
2i16A    0.898   0.000   0.898   0.000    0.000   0.000   0.000   0.000
2i1qA    0.643   0.800   0.250   0.727    0.929   1.000   0.000   0.929
2i2cA    0.000   0.000   0.000   0.000    0.500   1.000   0.000   0.500
2i2fA    0.000   0.000   0.000   0.000    1.000   1.000   0.000   1.000
2i2qA    1.000   0.000   1.000   0.000    0.733   0.000   0.733   0.000
2i3gA    0.388   0.933   0.147   0.326    0.388   1.000   0.000   0.388
2i51A    0.472   0.706   0.263   0.462    0.722   1.000   0.000   0.722
2i56A    0.727   0.375   0.929   0.750    0.000   0.000   0.000   0.000
2i5cA    0.933   1.000   0.889   0.857    0.667   1.000   0.500   0.500
2i5xA    0.727   1.000   0.500   0.625    0.091   0.000   0.091   0.000
2i6cA    0.300   1.000   0.276   0.045    0.133   1.000   0.103   0.037
2i6dA    0.286   0.000   0.286   0.000    0.000   0.000   0.000   0.000
2i6oA    0.859   0.000   0.859   0.000    0.239   0.500   0.215   0.056
2i74A    1.000   0.000   1.000   0.000    1.000   1.000   1.000   1.000
2i7cA    0.699   0.840   0.381   0.752    0.478   1.000   0.014   0.474
2i7dA    0.731   0.545   0.780   0.400    0.154   0.800   0.085   0.085
2i7gA    0.899   0.000   0.934   0.000    0.127   1.000   0.000   0.127
2i7nA    0.400   0.000   0.400   0.000    0.000   0.000   0.000   0.000
2ia4A    0.522   0.733   0.463   0.275    0.130   1.000   0.016   0.118
2ibnA    0.500   0.000   0.500   0.000    0.000   0.000   0.000   0.000
2ibtA    1.000   1.000   0.000   1.000    1.000   1.000   0.000   1.000
2ic5A    0.597   0.000   0.597   0.000    0.118   0.000   0.118   0.000
2icaA    1.000   0.000   1.000   0.000    0.312   0.000   0.312   0.000
2ickA    0.250   0.750   0.000   0.273    0.000   0.000   0.000   0.000
2icxA    0.286   0.667   0.000   0.333    0.000   0.000   0.000   0.000
2idwA    0.571   0.000   0.571   0.000    0.000   0.000   0.000   0.000
2iekA    0.263   1.000   0.125   0.176    0.316   1.000   0.071   0.278
2ienA    0.429   0.000   0.500   0.000    0.000   0.000   0.000   0.000
2ifcA    0.667   1.000   0.000   0.667    0.667   1.000   0.000   0.667
2ig6A    0.591   0.769   0.333   0.625    0.682   0.933   0.143   0.700
2igaA    0.400   1.000   0.000   0.400    0.000   0.000   0.000   0.000
2igbA    0.887   0.647   0.963   0.846    0.394   0.818   0.204   0.316
2igiA    0.200   0.000   0.200   0.000    0.000   0.000   0.000   0.000
2igkA    0.000   0.000   0.000   0.000    0.000   0.000   0.000   0.000
2igoA    0.000   0.000   0.000   0.000    0.000   0.000   0.000   0.000
2igtA    0.399   0.954   0.147   0.337    0.356   1.000   0.000   0.356
2igxA    0.000   0.000   0.000   0.000    0.000   0.000   0.000   0.000
2ihpA    0.000   0.000   0.000   0.000    0.000   0.000   0.000   0.000
2ihyA    0.231   0.000   0.231   0.000    0.000   0.000   0.000   0.000
2iidA    0.266   1.000   0.000   0.266    0.328   1.000   0.000   0.328
2ij7A    0.208   1.000   0.000   0.208    0.000   0.000   0.000   0.000
2ikgA    0.836   0.000   0.868   0.000    0.036   0.000   0.036   0.000
2ikhA    0.836   0.000   0.868   0.000    0.036   0.000   0.036   0.000
2ikjA    0.857   0.333   0.887   0.143    0.036   0.000   0.036   0.000
2imdA    0.050   1.000   0.000   0.050    0.050   1.000   0.000   0.050
2imeA    0.000   0.000   0.000   0.000    0.000   0.000   0.000   0.000
2imfA    0.333   1.000   0.200   0.200    0.167   0.000   0.167   0.000
2imgA    0.892   0.400   0.952   0.500    0.419   0.750   0.404   0.054
2imiA    0.696   0.889   0.000   0.762    0.913   1.000   0.500   0.905
2imlA    0.824   1.000   0.250   0.812    0.765   1.000   0.000   0.765
2inbA    1.000   0.000   1.000   0.000    0.143   0.000   0.167   0.000
2incA    0.000   0.000   0.000   0.000    0.500   1.000   0.000   0.500
2ineA    0.837   0.333   0.870   0.143    0.041   0.000   0.041   0.000
2invA    0.444   0.000   0.444   0.000    0.222   1.000   0.000   0.222
2inxA    0.459   1.000   0.333   0.259    0.135   0.000   0.135   0.000
2iogA    0.500   1.000   0.000   0.500    0.000   0.000   0.000   0.000
2iorA    0.167   0.000   0.167   0.000    0.000   0.000   0.000   0.000
2ip1A    0.182   0.833   0.079   0.125    0.000   0.000   0.000   0.000
2ipfA    0.917   0.000   0.917   0.000    0.083   1.000   0.052   0.035
2ipxA    0.797   0.873   0.750   0.681    0.556   0.969   0.121   0.538
2irxA    1.000   1.000   1.000   1.000    0.500   1.000   0.333   0.333
2iswA    0.587   0.553   0.613   0.520    0.000   0.000   0.000   0.000
2isyA    0.310   0.000   0.310   0.000    0.103   0.000   0.103   0.000
2iuwA    0.500   0.417   0.750   0.833    0.250   1.000   0.077   0.200
2iuzA    0.675   0.263   0.803   0.294    0.013   0.000   0.013   0.000
2iv7A    0.667   1.000   0.250   0.625    0.778   1.000   0.000   0.778
2ivnA    0.500   0.833   0.300   0.417    0.375   1.000   0.000   0.375
2ixiA    0.500   0.917   0.250   0.423    0.125   1.000   0.000   0.125
2ixvA    0.842   0.000   0.842   0.000    0.053   0.000   0.056   0.000
2iyaA    0.545   1.000   0.375   0.375    0.409   1.000   0.000   0.409
2iyqA    0.562   0.000   0.562   0.000    0.117   1.000   0.110   0.009
2iyyA    0.567   0.526   0.570   0.085    0.089   0.000   0.089   0.000
2izkA    1.000   1.000   1.000   1.000    0.000   0.000   0.000   0.000
2izrA    0.676   1.000   0.077   0.667    0.000   0.000   0.000   0.000
2izzA    0.681   0.904   0.405   0.653    0.809   1.000   0.000   0.809
2j07A    0.500   1.000   0.000   0.500    0.500   1.000   0.000   0.500
2j13A    0.798   0.136   0.966   0.500    0.220   0.000   0.220   0.000
2j1aA    0.600   0.333   0.750   0.429    0.520   0.846   0.167   0.524
2j1pA    0.364   1.000   0.300   0.125    0.182   1.000   0.000   0.182
2j1sA    0.571   0.333   0.667   0.286    0.571   0.833   0.222   0.588
2j1tA    0.647   1.000   0.625   0.143    0.294   1.000   0.250   0.077
2j2uA    0.333   0.833   0.000   0.357    0.000   0.000   0.000   0.000
2j45A    0.725   0.000   0.725   0.000    0.037   1.000   0.000   0.037
2j46A    0.721   0.000   0.721   0.000    0.047   1.000   0.024   0.024
2j47A    0.750   0.667   1.000   1.000    0.000   0.000   0.000   0.000
2j4dA    0.000   0.000   0.000   0.000    0.000   0.000   0.000   0.000
2j5zA    1.000   0.000   1.000   0.000    1.000   0.000   1.000   0.000
2j6iA    0.081   0.000   0.081   0.000    0.027   1.000   0.000   0.027
2j6lA    0.571   1.000   0.000   0.571    0.857   1.000   0.000   0.857
2j6vA    0.797   0.333   0.862   0.250    0.014   0.000   0.014   0.000
2j72A    0.833   0.000   1.000   0.000    0.833   0.889   0.667   0.889
2j78A    0.514   0.316   0.585   0.214    0.028   1.000   0.014   0.014
2j7bA    0.549   0.304   0.644   0.250    0.024   0.000   0.024   0.000
2j7hA    0.531   0.217   0.655   0.200    0.000   0.000   0.000   0.000
2j80A    0.630   0.222   0.833   0.400    0.296   1.000   0.208   0.136
2j8fA    0.913   1.000   0.909   0.333    0.043   0.000   0.045   0.000
2j8kA    1.000   0.000   1.000   0.000    0.000   0.000   0.000   0.000
2j8rA    0.643   1.000   0.630   0.091    0.339   0.000   0.339   0.000
2j91A    0.333   1.000   0.000   0.333    0.333   1.000   0.000   0.333
2j97A    1.000   0.000   1.000   0.000    0.500   0.000   0.600   0.000
2j98A    1.000   0.000   1.000   0.000    0.600   0.000   0.600   0.000
2jaeA    0.387   1.000   0.000   0.387    0.581   1.000   0.000   0.581
2jafA    0.000   0.000   0.000   0.000    0.167   1.000   0.000   0.167
2jahA    0.614   0.854   0.405   0.554    0.585   0.983   0.023   0.586
2jalA    0.556   0.412   0.600   0.241    0.042   1.000   0.014   0.028
2jamA    0.657   0.958   0.000   0.676    0.000   0.000   0.000   0.000
2jauA    0.784   1.000   0.761   0.312    0.157   0.000   0.157   0.000
2jawA    0.788   1.000   0.766   0.312    0.058   0.000   0.058   0.000
2jb2A    0.032   1.000   0.000   0.032    0.032   1.000   0.000   0.032
2jb3A    0.065   1.000   0.000   0.065    0.032   1.000   0.000   0.032
2jb4A    0.429   0.600   0.000   0.600    0.000   0.000   0.000   0.000
2jb7A    1.000   0.000   1.000   0.000    0.500   0.000   0.500   0.000
2jb8A    0.400   0.571   0.000   0.571    0.000   0.000   0.000   0.000
2jbaA    0.817   0.000   0.817   0.000    0.141   1.000   0.129   0.016
2jbhA    0.950   0.857   0.978   0.923    0.450   0.955   0.158   0.396
2jbzA    0.800   0.000   0.800   0.000    0.800   1.000   0.667   0.667
2jc4A    0.800   0.000   0.800   0.000    0.200   1.000   0.125   0.097
2jc5A    0.793   1.000   0.786   0.143    0.138   0.000   0.138   0.000
2je2A    1.000   0.000   1.000   0.000    1.000   0.000   1.000   0.000
2je6A    0.000   0.000   0.000   0.000    0.000   0.000   0.000   0.000
2je7A    1.000   1.000   1.000   1.000    0.000   0.000   0.000   0.000
2jenA    0.286   0.000   0.286   0.000    0.429   0.750   0.000   0.500
2jewA    0.667   0.000   0.667   0.000    0.167   0.000   0.167   0.000
2jf2A    0.000   0.000   0.000   0.000    0.222   1.000   0.000   0.222
2jffA    0.143   1.000   0.000   0.143    0.000   0.000   0.000   0.000
2jfgA    0.286   1.000   0.000   0.286    0.571   1.000   0.000   0.571
2jfnA    0.875   0.444   0.910   0.286    0.192   0.913   0.021   0.181
2jfsA    0.667   0.000   1.000   0.000    0.333   0.000   0.333   0.000
2jfyA    0.857   0.500   0.917   0.500    0.161   1.000   0.041   0.130
2jfzA    0.864   0.000   0.864   0.000    0.068   0.000   0.068   0.000
2jg0A    0.588   0.333   0.643   0.167    0.118   0.000   0.118   0.000
2jgbA    1.000   1.000   1.000   1.000    0.500   1.000   0.000   0.500
2jhnA    0.000   0.000   0.000   0.000    0.000   0.000   0.000   0.000
2ji7A    0.000   0.000   0.000   0.000    0.000   0.000   0.000   0.000
2jigA    0.600   0.500   0.800   0.833    0.067   0.000   0.067   0.000
2jisA    0.621   1.000   0.043   0.614    0.638   1.000   0.000   0.638
2jiwA    1.000   1.000   0.000   1.000    0.000   0.000   0.000   0.000
2jjbA    0.625   0.333   0.692   0.200    0.188   1.000   0.133   0.071
2jjcA    0.500   1.000   0.400   0.250    0.000   0.000   0.000   0.000
2jjiA    0.500   1.000   0.250   0.400    0.000   0.000   0.000   0.000
2jjoA    0.167   1.000   0.000   0.167    0.083   1.000   0.000   0.083
2jjqA    0.857   1.000   0.000   0.857    0.857   1.000   0.000   0.857
2jkhA    0.400   0.857   0.000   0.429    0.000   0.000   0.000   0.000
2jknA    1.000   0.000   1.000   0.000    0.182   0.000   0.182   0.000
2jkoA    0.639   0.958   0.000   0.657    0.000   0.000   0.000   0.000
2jl0A    0.000   0.000   0.000   0.000    0.000   0.000   0.000   0.000
2jl1A    0.463   0.938   0.310   0.305    0.335   0.991   0.023   0.326
2jlhA    1.000   0.000   1.000   0.000    0.286   1.000   0.167   0.167
2manA    0.715   0.667   0.716   0.038    0.162   1.000   0.032   0.138
2mcmA    0.944   0.000   0.944   0.000    0.333   1.000   0.250   0.143
2nlrA    0.750   1.000   0.600   0.600    0.125   1.000   0.000   0.125
2nm2A    0.692   0.333   1.000   1.000    0.615   1.000   0.444   0.444
2nmoA    0.960   1.000   0.944   0.875    0.560   0.867   0.100   0.591
2nmyA    0.524   0.333   0.556   0.111    0.000   0.000   0.000   0.000
2nmzA    0.571   0.000   0.571   0.000    0.000   0.000   0.000   0.000
2nn1A    1.000   1.000   0.000   1.000    0.000   0.000   0.000   0.000
2nnqA    0.810   0.500   0.933   0.750    0.381   0.000   0.381   0.000
2no6A    0.319   0.875   0.205   0.184    0.000   0.000   0.000   0.000
2np5A    0.190   0.000   0.190   0.000    0.119   0.667   0.077   0.053
2npnA    0.917   0.500   1.000   1.000    0.250   1.000   0.182   0.100
2nq6A    0.500   1.000   0.000   0.500    0.000   0.000   0.000   0.000
2nqhA    0.712   0.324   0.853   0.444    0.043   1.000   0.029   0.015
2nqlA    0.615   0.000   0.615   0.000    0.019   1.000   0.000   0.019
2nr4A    0.750   0.833   0.500   0.833    0.812   1.000   0.000   0.812
2nr5A    1.000   0.000   1.000   0.000    0.609   0.000   0.636   0.000
2nrmA    0.083   0.000   0.083   0.000    0.000   0.000   0.000   0.000
2ns1A    0.000   0.000   0.000   0.000    0.833   1.000   0.000   0.833
2nsdA    0.300   1.000   0.253   0.082    0.000   0.000   0.000   0.000
2nsfA    0.000   0.000   0.000   0.000    0.000   0.000   0.000   0.000
2nt8A    0.833   0.000   0.833   0.000    0.500   1.000   0.400   0.250
2nuiA    0.000   0.000   0.000   0.000    0.000   0.000   0.000   0.000
2nv9A    0.696   0.300   0.939   0.750    0.076   1.000   0.014   0.064
2nvcA    0.857   0.000   0.873   0.000    0.036   0.000   0.036   0.000
2nvdA    0.875   0.000   0.875   0.000    0.036   0.000   0.036   0.000
2nw8A    1.000   0.000   1.000   0.000    0.000   0.000   0.000   0.000
2nx1A    0.727   0.000   0.753   0.000    0.091   1.000   0.059   0.036
2nxeA    0.634   0.911   0.338   0.595    0.431   1.000   0.011   0.428
2nxfA    0.725   0.250   0.872   0.375    0.078   1.000   0.060   0.021
2nyuA    0.760   0.610   0.878   0.797    0.577   0.977   0.172   0.544
2nzlA    0.490   0.429   0.571   0.571    0.122   1.000   0.000   0.122
2nzxA    1.000   0.000   1.000   0.000    1.000   1.000   0.000   1.000
2o02A    1.000   0.000   1.000   0.000    0.200   0.000   0.200   0.000
2o07A    0.191   0.444   0.150   0.077    0.023   1.000   0.015   0.008
2o08A    0.259   1.000   0.231   0.048    0.204   1.000   0.122   0.104
2o0bA    0.333   1.000   0.000   0.333    0.000   0.000   0.000   0.000
2o0eA    0.667   1.000   0.000   0.667    0.000   0.000   0.000   0.000
2o0hA    0.600   1.000   0.000   0.600    0.800   1.000   0.000   0.800
2o12A    1.000   1.000   0.000   1.000    1.000   1.000   0.000   1.000
2o1bA    0.583   1.000   0.074   0.569    0.617   1.000   0.000   0.617
2o1cA    0.462   1.000   0.125   0.417    0.077   1.000   0.000   0.077
2o1hA    0.000   0.000   0.000   0.000    0.000   0.000   0.000   0.000
2o1qA    0.360   0.714   0.324   0.098    0.053   1.000   0.041   0.014
2o28A    0.429   1.000   0.238   0.304    0.321   1.000   0.136   0.240
2o2dA    0.714   1.000   0.000   0.714    0.286   1.000   0.000   0.286
2o2hA    0.365   1.000   0.283   0.154    0.019   0.000   0.019   0.000
2o30A    0.933   0.000   1.000   0.000    0.400   0.000   0.400   0.000
2o4kA    0.500   0.500   0.500   0.222    0.000   0.000   0.000   0.000
2o4sA    0.333   0.000   0.400   0.000    0.000   0.000   0.000   0.000
2o4tA    1.000   0.000   1.000   0.000    0.682   0.500   0.700   0.143
2o4vA    0.267   1.000   0.214   0.083    0.800   1.000   0.000   0.800
2o66A    1.000   0.000   1.000   0.000    0.394   0.667   0.367   0.095
2o6pA    0.940   1.000   0.939   0.250    0.640   1.000   0.625   0.100
2o73A    1.000   0.000   1.000   0.000    0.667   0.000   0.667   0.000
2o74A    1.000   0.000   1.000   0.000    0.750   0.000   0.750   0.000
2o79A    0.750   0.000   0.750   0.000    0.250   0.000   0.250   0.000
2o7iA    0.000   0.000   0.000   0.000    0.000   0.000   0.000   0.000
2o7nA    1.000   0.000   1.000   0.000    0.323   0.000   0.323   0.000
2o7oA    0.333   1.000   0.143   0.250    0.111   0.000   0.111   0.000
2o7rA    0.418   0.824   0.237   0.326    0.000   0.000   0.000   0.000
2o7sA    0.500   0.500   0.500   0.250    0.250   1.000   0.000   0.250
2o8hA    0.286   0.000   0.286   0.000    0.000   0.000   0.000   0.000
2o8jA    1.000   1.000   0.000   1.000    1.000   1.000   0.000   1.000
2o8tA    0.133   0.000   0.133   0.000    0.000   0.000   0.000   0.000
2o8uA    0.125   0.000   0.125   0.000    0.062   1.000   0.000   0.062
2o8wA    0.143   1.000   0.000   0.143    0.000   0.000   0.000   0.000
2o90A    0.818   0.600   1.000   1.000    0.636   1.000   0.500   0.429
2o95A    0.667   0.000   0.667   0.000    0.250   0.000   0.273   0.000
2o99A    0.786   0.000   0.786   0.000    0.071   0.000   0.071   0.000
2o9gA    0.000   0.000   0.000   0.000    1.000   1.000   0.000   1.000
2oatA    0.439   1.000   0.000   0.439    0.561   1.000   0.000   0.561
2ob3A    0.767   0.000   0.767   0.000    0.000   0.000   0.000   0.000
2oc5A    0.727   0.000   0.800   0.000    0.182   0.000   0.182   0.000
2ociA    0.652   0.762   0.618   0.381    0.045   0.000   0.045   0.000
2od5A    1.000   0.000   1.000   0.000    0.800   0.000   1.000   0.000
2od6A    1.000   0.000   1.000   0.000    0.500   1.000   0.333   0.333
2odhA    0.000   0.000   0.000   0.000    0.000   0.000   0.000   0.000
2oemA    0.597   0.385   0.732   0.476    0.000   0.000   0.000   0.000
2ofcA    1.000   0.000   1.000   0.000    0.679   0.000   0.760   0.000
2ofeA    1.000   0.000   1.000   0.000    0.786   0.000   0.786   0.000
2ofiA    0.833   0.667   1.000   1.000    0.333   1.000   0.000   0.333
2ofkA    0.333   0.000   0.333   0.000    0.000   0.000   0.000   0.000
2ofxA    0.497   0.636   0.485   0.092    0.062   0.000   0.062   0.000
2og7A    0.600   0.556   1.000   1.000    0.000   0.000   0.000   0.000
2ogfA    1.000   0.000   1.000   0.000    0.500   0.000   0.500   0.000
2ogxA    0.857   0.750   0.900   0.750    0.500   0.857   0.143   0.500
2ohhA    0.029   1.000   0.000   0.029    0.059   1.000   0.000   0.059
2oifA    0.286   0.000   0.286   0.000    0.204   0.000   0.204   0.000
2ojpA    0.607   1.000   0.604   0.022    0.018   0.000   0.018   0.000
2ok6A    0.296   0.000   0.308   0.000    0.000   0.000   0.000   0.000
2oklA    0.222   1.000   0.000   0.222    0.000   0.000   0.000   0.000
2ol1A    0.929   1.000   0.875   0.857    0.643   1.000   0.286   0.583
2olbA    0.000   0.000   0.000   0.000    0.000   0.000   0.000   0.000
2olnA    0.315   1.000   0.000   0.315    0.359   1.000   0.000   0.359
2oloA    0.024   1.000   0.000   0.024    0.000   0.000   0.000   0.000
2olpA    0.983   0.973   1.000   1.000    0.793   0.972   0.500   0.761
2on5A    0.760   1.000   0.400   0.714    0.760   1.000   0.143   0.750
2onfA    0.333   0.000   0.333   0.000    0.333   0.000   0.333   0.000
2oo0A    0.759   0.667   0.769   0.250    0.069   1.000   0.000   0.069
2oocA    1.000   0.000   1.000   0.000    0.800   1.000   0.778   0.333
2ooqA    0.200   0.000   0.200   0.000    0.100   0.000   0.100   0.000
2oowA    0.980   1.000   0.979   0.750    0.490   0.000   0.490   0.000
2op3A    0.500   0.000   0.500   0.000    0.250   1.000   0.000   0.250
2oplA    0.143   0.000   0.143   0.000    0.286   1.000   0.167   0.167
2oqaA    0.000   0.000   0.000   0.000    0.143   1.000   0.000   0.143
2oqxA    0.000   0.000   0.000   0.000    0.053   1.000   0.000   0.053
2oqzA    0.000   0.000   0.000   0.000    0.000   0.000   0.000   0.000
2orjA    0.300   1.000   0.000   0.300    0.300   1.000   0.000   0.300
2os9A    0.400   1.000   0.000   0.400    0.200   1.000   0.000   0.200
2osfA    0.500   1.000   0.000   0.500    0.000   0.000   0.000   0.000
2osoA    0.000   0.000   0.000   0.000    0.000   0.000   0.000   0.000
2oswA    0.452   0.344   0.494   0.208    0.043   1.000   0.009   0.035
2ot4A    0.000   0.000   0.000   0.000    0.000   0.000   0.000   0.000
2ot9A    1.000   0.000   1.000   0.000    0.800   1.000   0.750   0.500
2otvA    0.417   1.000   0.125   0.364    0.000   0.000   0.000   0.000
2ou3A    0.933   0.000   1.000   0.000    0.867   0.000   0.867   0.000
2ou5A    0.452   0.588   0.360   0.385    0.762   1.000   0.000   0.762
2ouaA    0.688   1.000   0.167   0.667    0.000   0.000   0.000   0.000
2ouiA    0.031   0.000   0.031   0.000    0.031   1.000   0.000   0.031
2ounA    0.714   1.000   0.333   0.667    0.000   0.000   0.000   0.000
2ouuA    0.000   0.000   0.000   0.000    0.000   0.000   0.000   0.000
2ov5A    0.538   1.000   0.143   0.500    0.077   0.000   0.077   0.000
2ovsA    0.833   0.000   1.000   0.000    0.667   0.000   0.800   0.000
2ovyA    0.778   1.000   0.600   0.667    0.000   0.000   0.000   0.000
2ow9A    0.667   0.000   0.667   0.000    0.167   0.000   0.167   0.000
2ox0A    0.500   0.500   0.000   1.000    0.000   0.000   0.000   0.000
2oxcA    0.625   0.412   0.718   0.389    0.696   0.925   0.125   0.725
2oxlA    1.000   0.000   1.000   0.000    0.727   0.000   0.727   0.000
2oykA    0.486   0.500   0.485   0.091    0.234   1.000   0.000   0.234
2oylA    0.481   0.545   0.473   0.109    0.000   0.000   0.000   0.000
2oymA    0.579   0.750   0.566   0.115    0.000   0.000   0.000   0.000
2oynA    1.000   1.000   1.000   1.000    0.500   1.000   0.333   0.333
2oyoA    0.500   0.000   0.500   0.000    0.333   0.000   0.333   0.000
2oz7A    0.583   1.000   0.286   0.500    0.083   0.000   0.083   0.000
2ozeA    0.655   0.767   0.520   0.657    0.727   1.000   0.118   0.717
2ozyA    1.000   0.000   1.000   0.000    0.667   1.000   0.000   0.667
2p09A    1.000   0.000   1.000   0.000    0.667   0.000   0.667   0.000
2p0aA    0.700   1.000   0.250   0.667    0.700   1.000   0.000   0.700
2p0bA    1.000   0.000   1.000   0.000    0.000   0.000   0.000   0.000
2p0dA    0.364   0.000   0.364   0.000    0.545   1.000   0.167   0.500
2p0eA    0.504   1.000   0.491   0.051    0.027   0.000   0.027   0.000
2p18A    0.296   0.000   0.296   0.000    0.074   0.000   0.074   0.000
2p1eA    0.815   1.000   0.583   0.750    0.037   0.000   0.037   0.000
2p1tA    0.600   1.000   0.000   0.600    0.000   0.000   0.000   0.000
2p2hA    0.778   0.966   0.000   0.800    0.000   0.000   0.000   0.000
2p2rA    1.000   0.000   1.000   0.000    0.647   0.000   0.647   0.000
2p2wA    0.000   0.000   0.000   0.000    0.500   1.000   0.000   0.500
2p35A    0.737   0.851   0.634   0.677    0.596   0.989   0.000   0.600
2p3aA    0.333   0.000   0.400   0.000    0.000   0.000   0.000   0.000
2p41A    0.372   0.871   0.256   0.214    0.402   1.000   0.000   0.402
2p4fA    1.000   0.000   1.000   0.000    0.000   0.000   0.000   0.000
2p4tA    1.000   0.000   1.000   0.000    0.000   0.000   0.000   0.000
2p54A    0.000   0.000   0.000   0.000    0.000   0.000   0.000   0.000
2p5bA    0.500   0.500   0.000   1.000    0.000   0.000   0.000   0.000
2p5mA    0.964   1.000   0.963   0.500    0.429   1.000   0.333   0.200
2p5nA    0.833   0.200   0.907   0.200    0.042   1.000   0.000   0.042
2p5yA    0.647   1.000   0.106   0.632    0.739   1.000   0.000   0.739
2p6wA    0.857   1.000   0.833   0.500    0.143   0.000   0.143   0.000
2p6zA    0.000   0.000   0.000   0.000    0.333   1.000   0.000   0.333
2p7hA    0.333   0.200   0.338   0.010    0.025   1.000   0.006   0.019
2p86A    0.375   0.333   0.400   0.250    0.000   0.000   0.000   0.000
2p8bA    0.694   0.649   0.721   0.585    0.041   1.000   0.000   0.041
2p8iA    1.000   0.000   1.000   0.000    0.455   0.000   0.455   0.000
2p8nA    0.857   1.000   0.000   0.857    0.714   1.000   0.000   0.714
2p93A    0.200   0.750   0.000   0.214    0.000   0.000   0.000   0.000
2p98A    0.500   1.000   0.000   0.500    0.000   0.000   0.000   0.000
2p9aA    0.000   0.000   0.000   0.000    0.000   0.000   0.000   0.000
2pa7A    0.419   0.750   0.370   0.150    0.194   0.800   0.077   0.143
2pb1A    0.486   0.333   0.516   0.118    0.027   1.000   0.000   0.027
2pbcA    1.000   0.000   1.000   0.000    0.500   0.000   0.500   0.000
2pc2A    0.125   1.000   0.000   0.125    0.000   0.000   0.000   0.000
2pc8A    0.560   0.000   0.560   0.000    0.172   1.000   0.000   0.172
2pcuA    0.667   0.000   0.667   0.000    0.167   1.000   0.000   0.167
2pd8A    0.222   1.000   0.176   0.067    0.111   1.000   0.000   0.111
2pdgA    0.843   0.000   0.878   0.000    0.059   0.000   0.059   0.000
2pe7A    0.500   0.000   0.500   0.000    0.250   1.000   0.000   0.250
2pebA    1.000   0.000   1.000   0.000    0.600   0.000   0.600   0.000
2pevA    0.870   0.000   0.870   0.000    0.037   0.000   0.037   0.000
2pf5A    0.091   0.000   0.091   0.000    0.091   1.000   0.000   0.091
2pf8A    0.759   0.071   0.862   0.071    0.037   0.000   0.037   0.000
2pfgA    0.176   1.000   0.143   0.044    0.000   0.000   0.000   0.000
2pfhA    0.712   0.083   0.872   0.143    0.051   0.000   0.051   0.000
2pfxA    0.667   0.000   0.667   0.000    0.167   0.000   0.167   0.000
2pfyA    0.500   1.000   0.412   0.231    0.000   0.000   0.000   0.000
2pg0A    0.389   1.000   0.000   0.389    0.778   1.000   0.000   0.778
2pg2A    0.000   0.000   0.000   0.000    0.000   0.000   0.000   0.000
2pgfA    0.605   0.179   0.810   0.312    0.081   1.000   0.000   0.081
2pgjA    1.000   1.000   1.000   1.000    1.000   1.000   0.000   1.000
2pgnA    0.029   1.000   0.000   0.029    0.157   1.000   0.000   0.157
2pgoA    0.000   0.000   0.000   0.000    0.000   0.000   0.000   0.000
2pi6A    0.728   0.167   0.826   0.143    0.037   1.000   0.000   0.037
2pitA    0.000   0.000   0.000   0.000    0.100   1.000   0.000   0.100
2piyA    0.667   0.000   0.667   0.000    0.167   0.000   0.167   0.000
2pizA    0.667   0.000   0.667   0.000    0.167   0.000   0.167   0.000
2pj0A    0.667   0.000   0.667   0.000    0.167   0.000   0.167   0.000
2pj2A    0.667   0.000   0.667   0.000    0.167   0.000   0.167   0.000
2pk3A    0.390   1.000   0.116   0.337    0.735   1.000   0.036   0.732
2pk5A    0.167   0.000   0.250   0.000    0.000   0.000   0.000   0.000
2pk6A    0.583   0.667   0.556   0.333    0.000   0.000   0.000   0.000
2pkkA    0.531   0.714   0.480   0.278    0.625   1.000   0.077   0.613
2pknA    0.812   1.000   0.700   0.667    0.688   1.000   0.091   0.677
2pktA    0.429   0.000   0.429   0.000    0.000   0.000   0.000   0.000
2plrA    0.488   0.704   0.480   0.044    0.043   0.500   0.032   0.013
2plwA    0.734   0.587   0.873   0.815    0.617   0.976   0.197   0.587
2pmhA    0.800   0.000   0.800   0.000    0.150   1.000   0.105   0.056
2pmkA    0.609   0.900   0.385   0.529    0.000   0.000   0.000   0.000
2pnfA    0.354   0.800   0.343   0.029    0.062   1.000   0.025   0.039
2pnuA    0.200   1.000   0.000   0.200    0.000   0.000   0.000   0.000
2pnyA    0.250   1.000   0.100   0.182    0.083   1.000   0.000   0.083
2po1A    0.000   0.000   0.000   0.000    0.500   1.000   0.000   0.500
2pocA    0.462   1.000   0.300   0.300    0.231   1.000   0.000   0.231
2pogA    0.600   1.000   0.000   0.600    0.000   0.000   0.000   0.000
2pokA    0.083   0.000   0.083   0.000    0.083   1.000   0.000   0.083
2porA    0.429   0.000   0.429   0.000    0.679   1.000   0.308   0.625
2potA    0.778   0.333   0.818   0.143    0.000   0.000   0.000   0.000
2powA    1.000   1.000   0.000   1.000    0.000   0.000   0.000   0.000
2pq7A    0.750   1.000   0.714   0.333    0.062   1.000   0.000   0.062
2pq8A    1.000   1.000   0.000   1.000    0.000   0.000   0.000   0.000
2pqmA    0.600   1.000   0.000   0.600    0.600   1.000   0.000   0.600
2pr3A    0.133   0.667   0.000   0.143    0.000   0.000   0.000   0.000
2pr6A    0.500   1.000   0.222   0.417    0.143   0.000   0.143   0.000
2prnA    0.286   0.000   0.286   0.000    0.571   1.000   0.000   0.571
2przA    0.917   0.786   0.957   0.846    0.433   0.905   0.179   0.373
2ps1A    0.902   0.769   0.938   0.769    0.164   0.000   0.164   0.000
2psjA    0.149   0.000   0.149   0.000    0.000   0.000   0.000   0.000
2ptrA    0.333   1.000   0.000   0.333    0.333   1.000   0.000   0.333
2ptxA    0.462   0.667   0.400   0.250    0.000   0.000   0.000   0.000
2ptzA    0.519   0.714   0.450   0.312    0.000   0.000   0.000   0.000
2pu2A    0.167   1.000   0.000   0.167    0.000   0.000   0.000   0.000
2puhA    0.550   0.778   0.452   0.378    0.000   0.000   0.000   0.000
2puvA    0.714   1.000   0.500   0.600    0.214   1.000   0.000   0.214
2pvfA    0.472   0.944   0.000   0.486    0.222   1.000   0.000   0.222
2pvjA    0.541   0.952   0.000   0.556    0.000   0.000   0.000   0.000
2pvqA    0.048   0.000   0.048   0.000    0.952   1.000   0.500   0.950
2pvuA    0.589   0.644   0.500   0.674    0.137   1.000   0.016   0.125
2pw0A    0.333   1.000   0.000   0.333    0.000   0.000   0.000   0.000
2pwbA    0.667   0.000   0.857   0.000    0.222   0.000   0.222   0.000
2pwcA    0.333   0.333   0.333   0.333    0.000   0.000   0.000   0.000
2pwdA    0.380   0.800   0.333   0.118    0.040   1.000   0.000   0.040
2pwfA    0.412   1.000   0.348   0.143    0.373   1.000   0.000   0.373
2pwvA    0.706   0.250   0.767   0.125    0.000   0.000   0.000   0.000
2pwyA    0.555   0.937   0.265   0.492    0.651   0.989   0.038   0.650
2pxhA    0.583   1.000   0.375   0.444    0.000   0.000   0.000   0.000
2pxxA    0.701   0.802   0.612   0.645    0.565   0.990   0.037   0.561
2py0A    0.857   0.000   0.857   0.000    0.571   0.000   0.571   0.000
2pymA    0.500   0.250   0.583   0.167    0.000   0.000   0.000   0.000
2pynA    0.667   1.000   0.600   0.333    0.000   0.000   0.000   0.000
2pywA    0.214   1.000   0.000   0.214    0.071   1.000   0.000   0.071
2pyxA    0.155   1.000   0.000   0.155    0.012   1.000   0.000   0.012
2pyzA    0.778   0.000   0.875   0.000    0.222   0.000   0.222   0.000
2pzeA    0.435   0.840   0.162   0.404    0.806   1.000   0.000   0.806
2pzjA    0.663   0.967   0.118   0.663    0.779   1.000   0.000   0.779
2q09A    0.491   0.259   0.700   0.438    0.035   1.000   0.018   0.018
2q0kA    0.337   0.926   0.113   0.284    0.714   1.000   0.000   0.714
2q0uA    0.000   0.000   0.000   0.000    0.000   0.000   0.000   0.000
2q0yA    0.463   0.000   0.463   0.000    0.244   0.000   0.244   0.000
2q16A    0.714   0.333   1.000   1.000    0.286   0.250   0.333   0.333
2q1bA    1.000   1.000   0.000   1.000    0.000   0.000   0.000   0.000
2q1qA    1.000   1.000   0.000   1.000    0.000   0.000   0.000   0.000
2q1tA    0.094   1.000   0.074   0.022    0.000   0.000   0.000   0.000
2q1uA    0.044   1.000   0.023   0.023    0.711   1.000   0.000   0.711
2q28A    0.000   0.000   0.000   0.000    0.000   0.000   0.000   0.000
2q29A    0.000   0.000   0.000   0.000    0.050   1.000   0.000   0.050
2q2aA    0.652   0.744   0.533   0.674    0.043   1.000   0.015   0.029
2q2fA    1.000   0.000   1.000   0.000    0.667   0.000   0.667   0.000
2q2hA    1.000   0.000   1.000   0.000    0.000   0.000   0.000   0.000
2q2jA    0.000   0.000   0.000   0.000    0.000   0.000   0.000   0.000
2q38A    0.000   0.000   0.000   0.000    0.000   0.000   0.000   0.000
2q3bA    0.764   1.000   0.754   0.150    0.000   0.000   0.000   0.000
2q4wA    0.750   1.000   0.000   0.750    0.750   1.000   0.000   0.750
2q54A    0.000   0.000   0.000   0.000    0.000   0.000   0.000   0.000
2q5cA    0.856   0.000   0.856   0.000    0.165   0.000   0.165   0.000
2q5qA    0.000   0.000   0.000   0.000    0.025   1.000   0.000   0.025
2q6kA    0.000   0.000   0.000   0.000    0.500   1.000   0.000   0.500
2q6mA    0.500   0.000   1.000   0.000    0.000   0.000   0.000   0.000
2q6uA    0.043   1.000   0.000   0.043    0.021   1.000   0.000   0.021
2q7eA    0.800   1.000   0.333   0.778    0.300   1.000   0.000   0.300
2q7gA    0.300   1.000   0.125   0.222    0.000   0.000   0.000   0.000
2q7qA    0.250   0.000   0.250   0.000    0.000   0.000   0.000   0.000
2q7wA    0.119   1.000   0.055   0.071    0.000   0.000   0.000   0.000
2q88A    0.729   0.806   0.643   0.714    0.034   1.000   0.017   0.017
2q8gA    0.000   0.000   0.000   0.000    0.000   0.000   0.000   0.000
2q8nA    0.000   0.000   0.000   0.000    0.000   0.000   0.000   0.000
2q8xA    0.715   0.385   0.755   0.156    0.008   0.000   0.008   0.000
2q8zA    0.800   0.000   0.800   0.000    0.169   1.000   0.018   0.156
2q9fA    0.000   0.000   0.000   0.000    0.000   0.000   0.000   0.000
2q9oA    0.000   0.000   0.000   0.000    0.267   1.000   0.000   0.267
2q9pA    0.139   1.000   0.000   0.139    0.000   0.000   0.000   0.000
2q9rA    1.000   0.000   1.000   0.000    0.000   0.000   0.000   0.000
2q9uA    0.389   1.000   0.083   0.353    0.028   1.000   0.000   0.028
2qa1A    0.512   0.957   0.000   0.524    0.651   0.966   0.000   0.667
2qa3A    0.177   1.000   0.040   0.147    0.022   1.000   0.017   0.004
2qaaA    0.471   1.000   0.100   0.438    0.059   0.000   0.059   0.000
2qabA    0.545   1.000   0.167   0.500    0.000   0.000   0.000   0.000
2qb2A    0.018   0.000   0.018   0.000    0.018   1.000   0.000   0.018
2qb5A    0.667   1.000   0.333   0.600    0.583   1.000   0.000   0.583
2qb7A    0.000   0.000   0.000   0.000    0.000   0.000   0.000   0.000
2qb8A    0.000   0.000   0.000   0.000    0.000   0.000   0.000   0.000
2qbtA    0.293   1.000   0.047   0.268    0.017   0.000   0.017   0.000
2qc6A    0.486   0.947   0.000   0.500    0.000   0.000   0.000   0.000
2qcbA    0.889   0.000   0.889   0.000    0.111   0.000   0.111   0.000
2qcfA    0.652   0.300   0.923   0.750    0.228   0.947   0.041   0.205
2qciA    0.667   1.000   0.600   0.333    0.000   0.000   0.000   0.000
2qclA    0.667   0.372   0.906   0.762    0.042   0.000   0.042   0.000
2qcuA    0.083   1.000   0.000   0.083    0.117   1.000   0.000   0.117
2qcvA    0.578   0.000   0.591   0.000    0.178   0.889   0.000   0.182
2qd6A    0.833   1.000   0.750   0.667    0.000   0.000   0.000   0.000
2qd9A    0.694   1.000   0.083   0.686    0.000   0.000   0.000   0.000
2qdsA    0.784   0.789   0.778   0.789    0.189   1.000   0.143   0.062
2qe6A    0.594   0.743   0.568   0.232    0.165   0.949   0.051   0.126
2qe8A    0.333   0.000   0.333   0.000    0.037   1.000   0.000   0.037
2qe9A    0.500   1.000   0.333   0.333    0.250   0.000   0.250   0.000
2qeuA    0.429   1.000   0.333   0.200    0.286   0.000   0.286   0.000
2qfaA    0.000   0.000   0.000   0.000    0.000   0.000   0.000   0.000
2qfoA    0.500   0.667   0.333   0.500    0.000   0.000   0.000   0.000
2qg0A    0.667   0.667   0.000   1.000    0.000   0.000   0.000   0.000
2qg2A    0.833   1.000   0.667   0.750    0.000   0.000   0.000   0.000
2qg6A    0.603   1.000   0.594   0.049    0.514   0.943   0.118   0.496
2qguA    0.875   0.000   0.875   0.000    0.000   0.000   0.000   0.000
2qhfA    0.000   0.000   0.000   0.000    0.000   0.000   0.000   0.000
2qhnA    0.595   0.957   0.000   0.611    0.027   1.000   0.000   0.027
2qhyA    0.167   0.000   0.250   0.000    0.000   0.000   0.000   0.000
2qi7A    0.667   1.000   0.600   0.333    0.000   0.000   0.000   0.000
2qibA    0.175   1.000   0.154   0.029    0.300   1.000   0.067   0.263
2qimA    0.400   0.000   0.400   0.000    0.400   1.000   0.250   0.250
2qisA    0.250   1.000   0.182   0.100    0.000   0.000   0.000   0.000
2qj5A    0.176   0.000   0.188   0.000    0.059   0.000   0.059   0.000
2ql8A    0.455   0.000   0.455   0.000    0.364   0.000   0.364   0.000
2qm7A    0.680   0.789   0.333   0.789    0.800   1.000   0.000   0.800
2qmdA    0.250   1.000   0.000   0.250    0.000   0.000   0.000   0.000
2qmmA    0.926   0.857   0.950   0.857    0.593   0.909   0.375   0.500
2qmpA    0.750   1.000   0.714   0.333    0.250   1.000   0.143   0.143
2qmqA    0.283   0.000   0.283   0.000    0.151   1.000   0.000   0.151
2qmtA    1.000   0.000   1.000   0.000    0.632   0.333   0.688   0.167
2qo7A    0.528   0.950   0.000   0.543    0.222   1.000   0.000   0.222
2qoaA    1.000   1.000   0.000   1.000    0.000   0.000   0.000   0.000
2qohA    0.667   1.000   0.000   0.667    0.000   0.000   0.000   0.000
2qorA    0.434   0.833   0.410   0.078    0.726   0.938   0.077   0.758
2qpmA    0.182   1.000   0.000   0.182    0.000   0.000   0.000   0.000
2qpqA    0.500   0.875   0.342   0.359    0.185   1.000   0.043   0.154
2qpuA    0.518   0.000   0.518   0.000    0.060   1.000   0.000   0.060
2qq0A    0.607   0.522   0.618   0.154    0.388   0.948   0.152   0.320
2qrkA    0.500   1.000   0.471   0.100    0.889   1.000   0.000   0.889
2qrlA    0.412   0.000   0.438   0.000    0.000   0.000   0.000   0.000
2qrwA    0.962   1.000   0.923   0.931    0.830   1.000   0.625   0.763
2qsbA    1.000   0.000   1.000   0.000    0.625   0.000   0.625   0.000
2qseA    0.500   1.000   0.000   0.500    0.000   0.000   0.000   0.000
2qsyA    0.664   0.648   0.674   0.556    0.664   0.946   0.125   0.674
2qtdA    1.000   0.000   1.000   0.000    0.500   1.000   0.450   0.154
2qtgA    0.900   0.818   1.000   1.000    0.050   0.000   0.050   0.000
2qtlA    0.571   1.000   0.000   0.571    0.857   1.000   0.000   0.857
2qtrA    0.833   0.333   0.889   0.250    0.500   1.000   0.318   0.348
2qtzA    0.143   1.000   0.000   0.143    0.857   1.000   0.000   0.857
2qutA    0.760   0.000   0.950   0.000    0.000   0.000   0.000   0.000
2qvhA    0.660   0.400   0.873   0.720    0.020   0.000   0.020   0.000
2qw1A    0.726   0.000   0.746   0.000    0.192   1.000   0.033   0.169
2qw5A    0.611   0.333   0.703   0.271    0.083   1.000   0.007   0.077
2qw8A    0.412   0.988   0.174   0.331    0.373   0.991   0.006   0.372
2qwhA    0.667   0.500   1.000   1.000    0.667   0.000   0.667   0.000
2qxiA    0.133   0.000   0.133   0.000    0.000   0.000   0.000   0.000
2qxsA    0.500   1.000   0.000   0.500    0.000   0.000   0.000   0.000
2qylA    0.857   1.000   0.500   0.833    0.000   0.000   0.000   0.000
2qyoA    0.034   0.000   0.034   0.000    0.000   0.000   0.000   0.000
2qyqA    1.000   1.000   1.000   1.000    0.000   0.000   0.000   0.000
2qz3A    0.500   0.000   0.500   0.000    0.625   0.800   0.333   0.667
2qzoA    0.545   1.000   0.167   0.500    0.091   0.000   0.091   0.000
2qztA    0.857   1.000   0.800   0.667    0.714   1.000   0.600   0.500
2qzyA    0.000   0.000   0.000   0.000    0.000   0.000   0.000   0.000
2qzzA    0.163   0.857   0.127   0.049    0.007   0.000   0.007   0.000
2r01A    0.720   0.900   0.000   0.783    0.960   1.000   0.000   0.960
2r0cA    0.379   1.000   0.000   0.379    0.552   1.000   0.000   0.552
2r0hA    0.875   1.000   0.824   0.700    0.625   1.000   0.250   0.571
2r0uA    0.703   0.963   0.000   0.722    0.000   0.000   0.000   0.000
2r14A    0.522   0.667   0.519   0.031    0.090   1.000   0.008   0.083
2r1nA    0.733   0.286   0.850   0.333    0.015   0.000   0.015   0.000
2r2dA    0.625   0.917   0.333   0.579    0.042   0.000   0.043   0.000
2r2nA    0.257   1.000   0.000   0.257    0.216   1.000   0.000   0.216
2r3bA    0.773   1.000   0.770   0.056    0.040   1.000   0.014   0.027
2r3gA    0.694   0.962   0.000   0.714    0.000   0.000   0.000   0.000
2r3iA    0.083   1.000   0.029   0.057    0.000   0.000   0.000   0.000
2r3lA    0.667   0.960   0.000   0.686    0.000   0.000   0.000   0.000
2r4iA    0.200   1.000   0.176   0.034    0.086   0.000   0.086   0.000
2r4jA    0.017   1.000   0.000   0.017    0.000   0.000   0.000   0.000
2r4vA    0.087   0.000   0.087   0.000    0.848   1.000   0.222   0.841
2r6rA    0.592   0.286   0.821   0.545    0.633   1.000   0.000   0.633
2r6vA    0.571   0.929   0.214   0.542    0.393   1.000   0.000   0.393
2r84A    0.318   1.000   0.118   0.250    0.364   1.000   0.000   0.364
2r85A    0.091   0.000   0.091   0.000    0.727   1.000   0.000   0.727
2r8qA    0.667   1.000   0.000   0.667    0.333   1.000   0.000   0.333
2ra4A    0.667   0.000   0.667   0.000    0.333   0.000   0.333   0.000
2ra6A    0.697   0.750   0.690   0.250    0.333   0.000   0.344   0.000
2ra7A    1.000   0.000   1.000   0.000    0.583   0.000   0.583   0.000
2rafA    0.678   0.681   0.675   0.635    0.625   0.989   0.097   0.614
2rauA    0.205   1.000   0.105   0.123    0.242   1.000   0.000   0.242
2rb7A    0.231   0.000   0.231   0.000    0.038   1.000   0.000   0.038
2rbdA    1.000   1.000   1.000   1.000    0.667   0.000   0.667   0.000
2rbeA    0.240   0.889   0.211   0.048    0.014   0.000   0.014   0.000
2rbnA    0.500   0.000   0.500   0.000    0.000   0.000   0.000   0.000
2rbpA    0.500   0.000   0.500   0.000    0.000   0.000   0.000   0.000
2rbsA    0.600   0.000   0.600   0.000    0.200   0.000   0.200   0.000
2rc3A    0.667   1.000   0.625   0.250    0.556   0.727   0.286   0.615
2rc8A    0.667   0.769   0.545   0.667    0.125   1.000   0.000   0.125
2rccA    0.500   1.000   0.471   0.100    0.167   1.000   0.000   0.167
2rchA    0.083   1.000   0.000   0.083    0.000   0.000   0.000   0.000
2rcmA    0.292   1.000   0.000   0.292    0.292   1.000   0.000   0.292
2rcqA    0.810   0.000   0.810   0.000    0.286   1.000   0.250   0.062
2rdcA    1.000   0.000   1.000   0.000    0.182   0.000   0.182   0.000
2rdkA    1.000   0.000   1.000   0.000    0.667   0.000   0.667   0.000
2rdnA    0.600   0.714   0.500   0.556    0.000   0.000   0.000   0.000
2rdrA    0.667   0.727   0.500   0.800    0.000   0.000   0.000   0.000
2rdsA    0.625   1.000   0.500   0.400    0.000   0.000   0.000   0.000
2rdtA    0.510   0.000   0.510   0.000    0.000   0.000   0.000   0.000
2rdzA    0.000   0.000   0.000   0.000    0.000   0.000   0.000   0.000
2regA    0.667   0.719   0.607   0.676    0.033   1.000   0.000   0.033
2reiA    0.029   0.000   0.029   0.000    0.000   0.000   0.000   0.000
2rfiA    0.000   0.000   0.000   0.000    0.000   0.000   0.000   0.000
2rfmA    1.000   0.000   1.000   0.000    0.000   0.000   0.000   0.000
2rfqA    0.000   0.000   0.000   0.000    0.000   0.000   0.000   0.000
2rfzA    1.000   0.000   1.000   0.000    0.500   1.000   0.000   0.500
2rg3A    0.062   0.000   0.062   0.000    0.062   1.000   0.000   0.062
2rg6A    0.333   0.958   0.021   0.329    0.000   0.000   0.000   0.000
2rg9A    0.000   0.000   0.000   0.000    0.000   0.000   0.000   0.000
2rgmA    0.508   0.412   0.523   0.121    0.040   1.000   0.017   0.025
2rh6A    0.111   1.000   0.000   0.111    0.000   0.000   0.000   0.000
2rhjA    0.807   0.000   0.807   0.000    0.070   1.000   0.019   0.054
2rhwA    0.475   0.769   0.391   0.263    0.000   0.000   0.000   0.000
2ri0A    0.800   0.000   0.800   0.000    0.133   1.000   0.103   0.037
2ri6A    0.483   0.733   0.400   0.289    0.067   1.000   0.000   0.067
2ri9A    0.643   1.000   0.615   0.167    0.000   0.000   0.000   0.000
2rijA    0.000   0.000   0.000   0.000    0.000   0.000   0.000   0.000
2rinA    0.600   0.647   0.538   0.647    0.017   0.000   0.017   0.000
2rk1A    1.000   0.000   1.000   0.000    0.500   0.000   0.500   0.000
2rk2A    1.000   0.000   1.000   0.000    0.500   0.000   0.500   0.000
2rkmA    0.100   1.000   0.000   0.100    0.000   0.000   0.000   0.000
2rknA    0.500   1.000   0.000   0.500    0.500   1.000   0.000   0.500
2rkuA    0.095   1.000   0.029   0.069    0.000   0.000   0.000   0.000
2rkvA    0.500   0.000   0.500   0.000    0.000   0.000   0.000   0.000
2sakA    1.000   0.000   1.000   0.000    0.750   0.000   0.750   0.000
2simA    0.895   1.000   0.846   0.750    0.105   1.000   0.056   0.056
2trxA    0.559   0.000   0.559   0.000    0.353   0.500   0.344   0.045
2uuuA    0.318   0.857   0.067   0.300    0.318   1.000   0.000   0.318
2uv3A    0.545   0.000   0.545   0.000    0.182   1.000   0.143   0.053
2uv4A    0.714   1.000   0.600   0.500    0.571   1.000   0.143   0.538
2uvjA    0.457   0.611   0.294   0.478    0.286   1.000   0.000   0.286
2uvmA    0.917   1.000   0.833   0.857    0.417   0.000   0.417   0.000
2uvyA    0.703   0.963   0.000   0.722    0.000   0.000   0.000   0.000
2uw1A    0.375   0.000   0.429   0.000    0.000   0.000   0.000   0.000
2uwdA    0.667   0.750   0.500   0.750    0.000   0.000   0.000   0.000
2uwlA    0.333   0.833   0.000   0.357    0.000   0.000   0.000   0.000
2ux9A    0.833   0.000   1.000   0.000    0.500   0.667   0.444   0.286
2uxqA    0.000   0.000   0.000   0.000    0.250   1.000   0.000   0.250
2uxwA    0.278   1.000   0.000   0.278    0.389   1.000   0.000   0.389
2uy3A    0.661   0.167   0.864   0.333    0.032   0.000   0.032   0.000
2uy4A    0.646   0.200   0.780   0.214    0.015   0.000   0.015   0.000
2uy5A    0.594   0.000   0.745   0.000    0.016   0.000   0.016   0.000
2uykA    0.978   1.000   0.977   0.667    0.644   0.000   0.644   0.000
2uynA    0.971   1.000   0.969   0.667    0.618   0.000   0.618   0.000
2uyqA    0.643   0.643   0.643   0.730    0.671   0.957   0.125   0.677
2uyxA    0.800   0.800   0.800   0.632    0.260   1.000   0.229   0.051
2uz1A    0.050   1.000   0.000   0.050    0.400   1.000   0.000   0.400
2v00A    0.500   0.750   0.000   0.600    0.000   0.000   0.000   0.000
2v03A    0.870   0.500   0.905   0.333    0.000   0.000   0.000   0.000
2v05A    0.000   0.000   0.000   0.000    1.000   1.000   0.000   1.000
2v0hA    0.000   0.000   0.000   0.000    0.000   0.000   0.000   0.000
2v0iA    0.071   1.000   0.000   0.071    0.000   0.000   0.000   0.000
2v0sA    0.758   0.333   0.800   0.143    0.182   0.000   0.182   0.000
2v1oA    0.433   1.000   0.320   0.227    0.333   0.800   0.100   0.308
2v25A    0.569   0.629   0.514   0.550    0.125   1.000   0.016   0.113
2v2eA    0.000   0.000   0.000   0.000    0.000   0.000   0.000   0.000
2v2gA    0.667   1.000   0.571   0.400    0.333   1.000   0.250   0.143
2v2kA    0.333   0.000   0.333   0.000    0.000   0.000   0.000   0.000
2v3dA    0.521   0.900   0.421   0.290    0.021   1.000   0.000   0.021
2v3fA    0.500   0.692   0.436   0.290    0.058   1.000   0.000   0.058
2v3uA    0.596   0.708   0.478   0.586    0.149   1.000   0.000   0.149
2v4cA    0.681   0.700   0.647   0.778    0.277   1.000   0.029   0.261
2v57A    0.348   1.000   0.286   0.118    0.174   0.000   0.174   0.000
2v5zA    0.000   0.000   0.000   0.000    0.000   0.000   0.000   0.000
2v61A    0.000   0.000   0.000   0.000    0.000   0.000   0.000   0.000
2v6kA    0.565   1.000   0.231   0.500    0.652   1.000   0.111   0.636
2v6nA    0.250   0.000   0.333   0.000    0.000   0.000   0.000   0.000
2v76A    0.800   0.000   0.800   0.000    0.000   0.000   0.000   0.000
2v77A    0.500   0.000   0.500   0.000    0.000   0.000   0.000   0.000
2v7bA    0.429   1.000   0.000   0.429    0.000   0.000   0.000   0.000
2v7xA    0.000   0.000   0.000   0.000    0.000   0.000   0.000   0.000
2v84A    0.452   0.444   0.455   0.222    0.077   0.800   0.000   0.078
2v8uA    0.571   0.000   0.571   0.000    0.000   0.000   0.000   0.000
2v95A    0.000   0.000   0.000   0.000    0.000   0.000   0.000   0.000
2v9lA    1.000   1.000   0.000   1.000    0.000   0.000   0.000   0.000
2v9nA    0.500   1.000   0.000   0.500    0.000   0.000   0.000   0.000
2vagA    0.757   0.966   0.000   0.778    0.000   0.000   0.000   0.000
2vb8A    0.143   1.000   0.000   0.143    0.000   0.000   0.000   0.000
2vbaA    0.000   0.000   0.000   0.000    0.000   0.000   0.000   0.000
2vbbA    0.625   0.667   0.500   0.800    0.000   0.000   0.000   0.000
2vbfA    0.000   0.000   0.000   0.000    0.400   1.000   0.000   0.400
2vbgA    0.000   0.000   0.000   0.000    0.000   0.000   0.000   0.000
2vbuA    0.800   0.000   0.800   0.000    0.200   0.000   0.200   0.000
2vceA    0.429   1.000   0.000   0.429    0.429   1.000   0.000   0.429
2vcgA    1.000   1.000   1.000   1.000    0.000   0.000   0.000   0.000
2vckA    1.000   1.000   0.000   1.000    1.000   1.000   0.000   1.000
2vcnA    0.000   0.000   0.000   0.000    0.000   0.000   0.000   0.000
2vcqA    0.217   1.000   0.100   0.143    0.087   0.000   0.087   0.000
2vcsA    0.000   0.000   0.000   0.000    0.000   0.000   0.000   0.000
2vcvA    0.000   0.000   0.000   0.000    0.000   0.000   0.000   0.000
2vd4A    0.000   0.000   0.000   0.000    0.000   0.000   0.000   0.000
2vdfA    1.000   0.000   1.000   0.000    0.167   1.000   0.000   0.167
2vebA    0.900   0.939   0.714   0.939    0.900   0.972   0.250   0.921
2vekA    0.707   0.300   0.921   0.667    0.121   1.000   0.000   0.121
2vesA    1.000   1.000   0.000   1.000    0.000   0.000   0.000   0.000
2vfgA    0.764   0.000   0.764   0.000    0.125   1.000   0.060   0.074
2vfsA    0.417   1.000   0.000   0.417    0.333   1.000   0.000   0.333
2vftA    0.167   1.000   0.000   0.167    0.000   0.000   0.000   0.000
2vg0A    0.966   0.000   0.977   0.000    0.172   0.000   0.172   0.000
2vg2A    0.956   0.500   0.966   0.250    0.078   1.000   0.067   0.012
2vg8A    0.000   0.000   0.000   0.000    0.000   0.000   0.000   0.000
2vgdA    0.333   0.000   0.400   0.000    0.333   0.000   0.333   0.000
2vgoA    0.189   1.000   0.032   0.167    0.000   0.000   0.000   0.000
2vgpA    0.162   1.000   0.031   0.139    0.000   0.000   0.000   0.000
2vgtA    0.129   1.000   0.019   0.114    0.009   1.000   0.000   0.009
2vh0A    0.200   0.750   0.000   0.214    0.000   0.000   0.000   0.000
2vheA    0.643   1.000   0.583   0.286    0.571   1.000   0.000   0.571
2vhjA    0.000   0.000   0.000   0.000    1.000   1.000   0.000   1.000
2vi0A    0.811   0.600   0.819   0.115    0.220   1.000   0.080   0.163
2vi8A    0.017   0.000   0.017   0.000    0.017   1.000   0.000   0.017
2vieA    0.500   1.000   0.000   0.500    0.000   0.000   0.000   0.000
2vigA    0.375   1.000   0.000   0.375    0.750   1.000   0.000   0.750
2vijA    0.000   0.000   0.000   0.000    0.000   0.000   0.000   0.000
2vinA    0.400   0.857   0.000   0.429    0.000   0.000   0.000   0.000
2vioA    0.467   0.875   0.000   0.500    0.000   0.000   0.000   0.000
2vipA    0.067   0.000   0.067   0.000    0.000   0.000   0.000   0.000
2vivA    0.267   0.800   0.000   0.286    0.000   0.000   0.000   0.000
2viyA    0.500   1.000   0.000   0.500    0.000   0.000   0.000   0.000
2vjiA    0.333   0.000   0.333   0.000    0.000   0.000   0.000   0.000
2vjmA    0.000   0.000   0.000   0.000    0.000   0.000   0.000   0.000
2vk1A    0.000   0.000   0.000   0.000    0.400   1.000   0.000   0.400
2vk3A    1.000   1.000   1.000   1.000    0.727   0.000   0.727   0.000
2vk5A    0.714   0.000   0.714   0.000    0.107   1.000   0.000   0.107
2vk6A    0.778   0.625   0.842   0.625    0.074   1.000   0.000   0.074
2vklA    1.000   0.000   1.000   0.000    0.167   0.000   0.200   0.000
2vkuA    0.058   1.000   0.000   0.058    0.000   0.000   0.000   0.000
2vkvA    0.294   1.000   0.077   0.250    0.000   0.000   0.000   0.000
2vlfA    0.724   1.000   0.059   0.719    0.603   1.000   0.042   0.596
2vlhA    0.017   0.000   0.017   0.000    0.121   1.000   0.019   0.105
2vlxA    0.250   0.000   0.250   0.000    0.068   0.000   0.068   0.000
2vlyA    0.233   0.000   0.233   0.000    0.093   1.000   0.071   0.025
2vm9A    0.500   1.000   0.200   0.429    0.000   0.000   0.000   0.000
2vmcA    0.222   0.000   0.222   0.000    0.000   0.000   0.000   0.000
2vmdA    0.125   0.000   0.125   0.000    0.000   0.000   0.000   0.000
2vmgA    0.852   0.200   1.000   1.000    0.593   0.933   0.167   0.583
2vmqA    0.017   0.000   0.017   0.000    0.017   1.000   0.000   0.017
2vn4A    0.654   1.000   0.640   0.100    0.154   1.000   0.000   0.154
2vngA    0.905   0.333   1.000   1.000    0.476   0.889   0.167   0.444
2vnkA    0.667   0.000   0.667   0.000    0.810   1.000   0.200   0.800
2vnmA    0.000   0.000   0.000   0.000    0.000   0.000   0.000   0.000
2vnnA    0.500   1.000   0.000   0.500    0.000   0.000   0.000   0.000
2vnvA    1.000   0.000   1.000   0.000    0.632   0.833   0.286   0.667
2vnyA    0.676   1.000   0.000   0.676    0.000   0.000   0.000   0.000
2vo0A    0.270   0.929   0.048   0.248    0.000   0.000   0.000   0.000
2vo4A    0.000   0.000   0.000   0.000    0.000   0.000   0.000   0.000
2vohA    1.000   0.000   1.000   0.000    0.750   0.000   1.000   0.000
2vpnA    0.550   0.923   0.370   0.414    0.050   1.000   0.026   0.026
2vqgA    1.000   0.000   1.000   0.000    0.636   0.000   0.636   0.000
2vqmA    1.000   1.000   1.000   1.000    0.000   0.000   0.000   0.000
2vqqA    0.714   0.000   0.714   0.000    0.000   0.000   0.000   0.000
2vrjA    0.575   0.600   0.574   0.052    0.015   0.000   0.015   0.000
2vroA    0.071   1.000   0.000   0.071    0.429   1.000   0.000   0.429
2vrxA    0.595   0.957   0.000   0.611    0.000   0.000   0.000   0.000
2vryA    0.143   0.000   0.146   0.000    0.071   0.000   0.071   0.000
2vthA    0.722   0.963   0.000   0.743    0.000   0.000   0.000   0.000
2vtqA    0.694   0.962   0.000   0.714    0.000   0.000   0.000   0.000
2vtrA    0.528   0.950   0.000   0.543    0.000   0.000   0.000   0.000
2vu1A    0.000   0.000   0.000   0.000    0.000   0.000   0.000   0.000
2vu7A    0.667   0.000   0.667   0.000    0.333   1.000   0.000   0.333
2vulA    0.333   0.000   0.357   0.000    0.200   0.000   0.200   0.000
2vuvA    0.091   0.000   0.091   0.000    0.000   0.000   0.000   0.000
2vuwA    0.784   1.000   0.000   0.784    0.027   1.000   0.000   0.027
2vvhA    0.800   1.000   0.750   0.500    0.200   0.000   0.200   0.000
2vvmA    0.306   1.000   0.000   0.306    0.290   1.000   0.000   0.290
2vvoA    0.851   0.000   0.916   0.000    0.247   1.000   0.216   0.049
2vvtA    0.838   0.000   0.851   0.000    0.044   0.000   0.044   0.000
2vw5A    0.667   0.667   0.000   1.000    0.000   0.000   0.000   0.000
2vw8A    0.708   1.000   0.417   0.632    0.000   0.000   0.000   0.000
2vwvA    0.639   0.958   0.000   0.657    0.000   0.000   0.000   0.000
2vwwA    0.703   0.963   0.000   0.722    0.000   0.000   0.000   0.000
2vwxA    0.216   1.000   0.033   0.194    0.000   0.000   0.000   0.000
2vwyA    0.297   1.000   0.037   0.278    0.000   0.000   0.000   0.000
2vx1A    0.351   0.929   0.000   0.361    0.000   0.000   0.000   0.000
2vx5A    0.764   0.625   0.781   0.263    0.222   1.000   0.000   0.222
2vx6A    0.753   1.000   0.750   0.053    0.205   1.000   0.000   0.205
2vxnA    0.789   0.000   0.800   0.000    0.039   0.000   0.039   0.000
2vyxA    1.000   0.000   1.000   0.000    0.533   0.500   0.538   0.143
2vz0A    0.333   0.667   0.315   0.050    0.023   0.000   0.023   0.000
2vzcA    1.000   0.000   1.000   0.000    1.000   0.000   1.000   0.000
2vzmA    0.214   1.000   0.000   0.214    0.048   1.000   0.000   0.048
2vzqA    0.857   0.667   0.889   0.500    0.500   0.889   0.208   0.457
2w0aA    0.042   1.000   0.000   0.042    0.000   0.000   0.000   0.000
2w0vA    0.571   1.000   0.000   0.571    0.000   0.000   0.000   0.000
2w12A    0.867   0.714   1.000   1.000    0.200   0.000   0.200   0.000
2w1pA    0.000   0.000   0.000   0.000    1.000   1.000   0.000   1.000
2w1qA    0.562   0.000   0.562   0.000    0.125   0.000   0.125   0.000
2w20A    0.708   0.000   0.708   0.000    0.042   1.000   0.000   0.042
2w2eA    0.000   0.000   0.000   0.000    1.000   1.000   0.000   1.000
2w39A    0.625   1.000   0.500   0.400    0.125   1.000   0.000   0.125
2w3aA    0.881   0.833   0.889   0.556    0.167   0.000   0.167   0.000
2w3bA    0.878   0.833   0.886   0.556    0.171   0.000   0.171   0.000
2w3eA    0.467   0.571   0.375   0.444    0.067   0.000   0.067   0.000
2w3vA    0.902   1.000   0.891   0.500    0.353   0.000   0.353   0.000
2w3wA    0.904   1.000   0.894   0.500    0.346   0.000   0.346   0.000
2w3xA    0.529   1.000   0.429   0.273    0.118   0.000   0.118   0.000
2w3zA    0.743   0.107   0.974   0.600    0.114   1.000   0.097   0.021
2w43A    0.714   0.000   0.714   0.000    0.143   0.000   0.143   0.000
2w4iA    0.845   0.000   0.860   0.000    0.052   0.000   0.052   0.000
2w52A    0.375   0.000   0.375   0.000    0.375   1.000   0.000   0.375
2w5aA    0.730   0.964   0.000   0.750    0.216   1.000   0.000   0.216
2w5fA    0.600   0.833   0.588   0.096    0.158   0.947   0.010   0.153
2w5mA    0.500   1.000   0.000   0.500    0.000   0.000   0.000   0.000
2w5rA    0.111   1.000   0.000   0.111    0.111   1.000   0.000   0.111
2w63A    0.415   1.000   0.396   0.052    0.362   1.000   0.000   0.362
2w6nA    0.300   1.000   0.000   0.300    0.000   0.000   0.000   0.000
2w6pA    0.600   1.000   0.000   0.600    0.000   0.000   0.000   0.000
2w6zA    0.000   0.000   0.000   0.000    0.000   0.000   0.000   0.000
2w70A    0.500   1.000   0.000   0.500    0.000   0.000   0.000   0.000
2w71A    0.700   1.000   0.000   0.700    0.000   0.000   0.000   0.000
2w7gA    0.457   1.000   0.031   0.447    0.086   1.000   0.000   0.086
2w87A    0.833   0.500   0.889   0.429    0.619   0.950   0.318   0.559
2w8jA    0.707   1.000   0.056   0.702    0.586   1.000   0.000   0.586
2w8yA    0.545   1.000   0.167   0.500    0.091   0.000   0.091   0.000
2w93A    0.000   0.000   0.000   0.000    0.000   0.000   0.000   0.000
2w94A    0.125   0.000   0.125   0.000    0.000   0.000   0.000   0.000
2w98A    0.250   0.917   0.096   0.190    0.211   1.000   0.038   0.185
2w9gA    0.864   0.867   0.863   0.650    0.470   0.867   0.353   0.283
2w9hA    0.757   1.000   0.750   0.100    0.351   0.000   0.351   0.000
2wabA    0.933   0.000   0.949   0.000    0.083   1.000   0.052   0.035
2wagA    0.930   0.000   0.930   0.000    0.209   1.000   0.128   0.105
2wawA    0.868   0.000   0.868   0.000    0.226   1.000   0.128   0.128
2wb9A    0.529   0.958   0.365   0.365    0.207   0.000   0.207   0.000
2wbgA    0.653   0.600   0.657   0.115    0.028   1.000   0.014   0.014
2wboA    0.778   1.000   0.600   0.667    0.000   0.000   0.000   0.000
2wbpA    0.500   1.000   0.333   0.333    0.125   1.000   0.000   0.125
2wbvA    0.500   0.000   0.500   0.000    0.500   1.000   0.000   0.500
2wc4A    0.653   0.600   0.657   0.115    0.014   0.000   0.014   0.000
2wc5A    0.800   1.000   0.769   0.400    0.400   1.000   0.357   0.100
2wcjA    0.812   1.000   0.786   0.400    0.500   1.000   0.429   0.200
2wcmA    0.867   1.000   0.833   0.600    0.333   0.000   0.333   0.000
2wcuA    1.000   1.000   1.000   1.000    0.400   1.000   0.333   0.143
2wd2A    1.000   1.000   0.000   1.000    0.000   0.000   0.000   0.000
2wd3A    0.500   1.000   0.000   0.500    0.000   0.000   0.000   0.000
2wd4A    1.000   1.000   1.000   1.000    0.000   0.000   0.000   0.000
2wdcA    0.500   1.000   0.000   0.500    0.000   0.000   0.000   0.000
2wdeA    0.250   1.000   0.000   0.250    0.000   0.000   0.000   0.000
2wduA    0.250   0.000   0.250   0.000    0.857   1.000   0.600   0.818
2wdyA    0.667   0.000   0.800   0.000    0.333   0.000   0.333   0.000
2wdzA    0.390   0.840   0.308   0.180    0.261   0.957   0.049   0.235
2wedA    0.167   0.000   0.167   0.000    0.000   0.000   0.000   0.000
2weiA    0.600   0.952   0.071   0.606    0.000   0.000   0.000   0.000
2wekA    0.132   1.000   0.083   0.057    0.000   0.000   0.000   0.000
2weuA    0.000   0.000   0.000   0.000    0.000   0.000   0.000   0.000
2wewA    0.550   0.800   0.467   0.333    0.250   1.000   0.062   0.211
2wf7A    0.746   0.538   0.804   0.438    0.203   0.000   0.203   0.000
2wf8A    0.700   0.455   0.727   0.156    0.227   1.000   0.190   0.056
2wfzA    0.111   0.000   0.111   0.000    0.167   1.000   0.000   0.167
2wgeA    0.125   0.000   0.125   0.000    0.000   0.000   0.000   0.000
2wgrA    0.750   1.000   0.745   0.077    0.375   0.000   0.375   0.000
2wgtA    0.667   0.000   0.667   0.000    0.667   1.000   0.500   0.500
2wgvA    0.538   1.000   0.000   0.538    0.154   1.000   0.000   0.154
2whfA    0.000   0.000   0.000   0.000    0.000   0.000   0.000   0.000
2whgA    0.824   1.000   0.714   0.684    0.118   0.000   0.118   0.000
2whhA    0.429   0.500   0.417   0.125    0.000   0.000   0.000   0.000
2whkA    0.662   0.211   0.810   0.267    0.052   1.000   0.027   0.027
2whmA    0.766   0.000   0.766   0.000    0.065   1.000   0.000   0.065
2wi3A    0.400   0.000   0.400   0.000    0.000   0.000   0.000   0.000
2wiwA    1.000   0.000   1.000   0.000    0.432   1.000   0.400   0.087
2wiyA    0.333   1.000   0.000   0.333    0.250   1.000   0.000   0.250
2wj1A    0.500   1.000   0.000   0.500    0.000   0.000   0.000   0.000
2wjiA    0.636   0.644   0.630   0.518    0.669   0.971   0.229   0.648
2wjpA    0.167   1.000   0.000   0.167    0.000   0.000   0.000   0.000
2wjrA    0.667   0.000   0.667   0.000    0.125   0.667   0.048   0.091
2wk1A    0.816   0.823   0.808   0.836    0.667   0.986   0.075   0.664
2wk9A    0.650   0.974   0.091   0.649    0.617   1.000   0.000   0.617
2wkaA    0.017   0.000   0.017   0.000    0.586   1.000   0.000   0.586
2wkbA    0.902   0.000   0.902   0.000    0.439   0.000   0.439   0.000
2wkkA    1.000   1.000   1.000   1.000    0.696   1.000   0.125   0.682
2wlzA    0.690   0.500   0.709   0.148    0.046   1.000   0.000   0.046
2wm3A    0.327   0.977   0.164   0.226    0.243   1.000   0.000   0.243
2wmhA    0.900   0.000   1.000   0.000    0.400   1.000   0.000   0.400
2wmiA    0.889   0.000   1.000   0.000    0.556   1.000   0.200   0.500
2wn2A    0.125   0.000   0.125   0.000    0.250   1.000   0.000   0.250
2wnbA    0.500   1.000   0.000   0.500    0.500   1.000   0.000   0.500
2wnsA    0.960   0.909   0.966   0.769    0.444   0.763   0.246   0.387
2wo9A    0.760   1.000   0.750   0.143    0.360   0.000   0.360   0.000
2woeA    1.000   1.000   1.000   1.000    0.250   1.000   0.000   0.250
2wojA    0.578   0.762   0.531   0.296    0.725   1.000   0.125   0.714
2wopA    0.000   0.000   0.000   0.000    0.000   0.000   0.000   0.000
2woqA    0.794   0.000   0.794   0.000    0.159   1.000   0.000   0.159
2worA    0.867   0.000   0.867   0.000    0.633   0.000   0.633   0.000
2wotA    0.750   1.000   0.000   0.750    0.000   0.000   0.000   0.000
2wpfA    0.000   0.000   0.000   0.000    0.000   0.000   0.000   0.000
2wq4A    1.000   0.000   1.000   0.000    0.000   0.000   0.000   0.000
2wq5A    0.333   0.000   0.333   0.000    0.333   0.000   0.333   0.000
2wq9A    0.700   0.875   0.583   0.583    0.400   1.000   0.200   0.294
2wqfA    0.792   1.000   0.167   0.783    1.000   1.000   0.000   1.000
2wqpA    0.537   0.188   0.760   0.333    0.012   1.000   0.000   0.012
2wqrA    0.000   0.000   0.000   0.000    0.000   0.000   0.000   0.000
2wr8A    0.333   0.000   0.333   0.000    0.667   1.000   0.000   0.667
2wrmA    0.000   0.000   0.000   0.000    0.000   0.000   0.000   0.000
2wsiA    0.500   0.000   0.500   0.000    0.500   1.000   0.000   0.500
2wt0A    0.533   1.000   0.417   0.300    0.667   1.000   0.000   0.667
2wt9A    0.907   0.125   0.964   0.200    0.131   1.000   0.128   0.005
2wtaA    0.900   0.200   0.970   0.400    0.091   0.000   0.091   0.000
2wtgA    1.000   1.000   1.000   1.000    0.884   0.944   0.571   0.919
2wtpA    1.000   0.000   1.000   0.000    0.500   0.000   0.500   0.000
2wu6A    0.639   1.000   0.000   0.639    0.000   0.000   0.000   0.000
2wv8A    0.515   0.000   0.515   0.000    0.000   0.000   0.000   0.000
2wvgA    0.050   1.000   0.000   0.050    0.000   0.000   0.000   0.000
2wvtA    0.618   0.231   0.709   0.158    0.029   1.000   0.015   0.015
2wvuA    0.676   0.500   0.700   0.182    0.044   1.000   0.000   0.044
2wvvA    0.586   0.250   0.685   0.190    0.057   1.000   0.015   0.043
2ww5A    0.000   0.000   0.000   0.000    0.500   1.000   0.000   0.500
2wwcA    0.000   0.000   0.000   0.000    0.500   1.000   0.000   0.500
2wwfA    0.576   0.792   0.525   0.284    0.624   0.979   0.125   0.611
2wy3A    0.000   0.000   0.000   0.000    0.250   1.000   0.000   0.250
2wy4A    1.000   1.000   1.000   1.000    0.786   0.971   0.500   0.750
2wyzA    1.000   0.000   1.000   0.000    0.200   0.000   0.200   0.000
2wz5A    1.000   0.000   1.000   0.000    0.200   0.000   0.200   0.000
2wz6A    1.000   0.000   1.000   0.000    0.000   0.000   0.000   0.000
2wzmA    0.970   1.000   0.968   0.667    0.134   1.000   0.049   0.094
2wzvA    0.625   0.967   0.056   0.630    1.000   1.000   0.000   1.000
2wzwA    0.042   0.000   0.042   0.000    0.000   0.000   0.000   0.000
2wzxA    0.333   1.000   0.000   0.333    0.000   0.000   0.000   0.000
2x0kA    0.200   1.000   0.000   0.200    0.000   0.000   0.000   0.000
2x1hA    0.100   0.000   0.100   0.000    0.000   0.000   0.000   0.000
2x1rA    0.667   0.208   0.911   0.556    0.029   0.000   0.029   0.000
2x23A    0.272   0.778   0.242   0.058    0.006   0.000   0.006   0.000
2x2oA    0.949   0.800   1.000   1.000    0.641   0.909   0.536   0.435
2x2tA    0.667   0.500   0.676   0.083    0.167   1.000   0.091   0.091
2x32A    1.000   1.000   1.000   1.000    1.000   1.000   1.000   1.000
2x34A    1.000   1.000   1.000   1.000    0.667   0.000   0.667   0.000
2x3fA    0.545   0.500   0.556   0.200    0.455   1.000   0.000   0.455
2x3nA    0.574   1.000   0.048   0.565    0.723   1.000   0.000   0.723
2x55A    0.677   1.000   0.673   0.030    0.424   1.000   0.000   0.424
2x5fA    0.307   1.000   0.000   0.307    0.342   1.000   0.000   0.342
2x5oA    0.167   1.000   0.000   0.167    0.000   0.000   0.000   0.000
2x5wA    0.042   1.000   0.000   0.042    0.000   0.000   0.000   0.000
2x5xA    0.200   0.000   0.200   0.000    0.260   1.000   0.000   0.260
2x6uA    1.000   0.000   1.000   0.000    0.000   0.000   0.000   0.000
2x7bA    0.677   1.000   0.444   0.565    0.484   0.929   0.118   0.464
2x7hA    0.114   1.000   0.082   0.038    0.000   0.000   0.000   0.000
2x88A    0.000   0.000   0.000   0.000    0.000   0.000   0.000   0.000
2x8dA    0.649   0.960   0.000   0.667    0.000   0.000   0.000   0.000
2x8gA    0.182   1.000   0.000   0.182    0.250   1.000   0.000   0.250
2x8hA    0.000   0.000   0.000   0.000    0.000   0.000   0.000   0.000
2x8jA    0.556   0.000   0.556   0.000    0.111   1.000   0.000   0.111
2x8yA    0.500   0.000   0.500   0.000    0.000   0.000   0.000   0.000
2x8zA    1.000   1.000   1.000   1.000    0.000   0.000   0.000   0.000
2x90A    0.500   0.000   0.500   0.000    0.000   0.000   0.000   0.000
2x93A    1.000   1.000   1.000   1.000    0.000   0.000   0.000   0.000
2x96A    1.000   1.000   1.000   1.000    0.500   1.000   0.000   0.500
2x98A    0.444   1.000   0.167   0.375    0.000   0.000   0.000   0.000
2x9fA    0.472   0.944   0.000   0.486    0.000   0.000   0.000   0.000
2x9gA    0.304   0.800   0.288   0.033    0.015   1.000   0.012   0.003
2x9nA    0.305   0.652   0.279   0.062    0.012   0.000   0.012   0.000
2x9vA    0.326   0.800   0.311   0.034    0.017   0.000   0.017   0.000
2xabA    0.667   1.000   0.500   0.500    0.000   0.000   0.000   0.000
2xb4A    0.519   0.810   0.333   0.436    0.000   0.000   0.000   0.000
2xbaA    0.514   1.000   0.000   0.514    0.000   0.000   0.000   0.000
2xbkA    0.125   1.000   0.000   0.125    0.125   1.000   0.000   0.125
2xblA    0.946   0.136   0.978   0.200    0.282   0.938   0.243   0.068
2xbvA    0.333   0.833   0.000   0.357    0.000   0.000   0.000   0.000
2xc3A    0.042   1.000   0.000   0.042    0.000   0.000   0.000   0.000
2xceA    0.800   1.000   0.700   0.625    0.733   1.000   0.429   0.667
2xcgA    0.033   1.000   0.000   0.033    0.000   0.000   0.000   0.000
2xczA    0.939   1.000   0.936   0.400    0.429   1.000   0.391   0.097
2xd9A    0.778   0.133   0.979   0.667    0.175   0.000   0.175   0.000
2xdeA    1.000   0.000   1.000   0.000    0.909   0.000   0.909   0.000
2xdkA    1.000   1.000   1.000   1.000    0.000   0.000   0.000   0.000
2xdlA    0.667   1.000   0.500   0.500    0.000   0.000   0.000   0.000
2xdsA    0.400   0.000   0.400   0.000    0.000   0.000   0.000   0.000
2xeuA    1.000   0.000   1.000   0.000    0.000   0.000   0.000   0.000
2xfdA    0.885   1.000   0.880   0.250    0.808   0.857   0.750   0.800
2xfhA    0.042   1.000   0.000   0.042    0.000   0.000   0.000   0.000
2xfwA    0.613   0.000   0.613   0.000    0.135   1.000   0.020   0.119
2xgtA    0.800   1.000   0.000   0.800    0.400   1.000   0.000   0.400
2xh7A    0.750   0.765   0.727   0.812    0.000   0.000   0.000   0.000
2xhdA    0.312   0.000   0.312   0.000    0.000   0.000   0.000   0.000
2xhmA    0.500   0.000   0.500   0.000    0.250   1.000   0.000   0.250
2xhvA    0.000   0.000   0.000   0.000    0.000   0.000   0.000   0.000
2xi3A    0.000   0.000   0.000   0.000    1.000   1.000   0.000   1.000
2xiiA    0.732   1.000   0.729   0.050    0.021   1.000   0.014   0.007
2xikA    0.342   0.923   0.040   0.333    0.026   1.000   0.000   0.026
2xilA    0.000   0.000   0.000   0.000    0.000   0.000   0.000   0.000
2xjjA    0.500   1.000   0.400   0.250    0.000   0.000   0.000   0.000
2xjlA    1.000   0.000   1.000   0.000    0.000   0.000   0.000   0.000
2xjwA    0.300   1.000   0.222   0.125    0.200   0.000   0.200   0.000
2xk7A    0.676   0.962   0.000   0.694    0.000   0.000   0.000   0.000
2xlwA    0.909   0.400   1.000   1.000    0.303   0.000   0.303   0.000
2xmyA    0.347   0.960   0.021   0.343    0.000   0.000   0.000   0.000
2xnbA    0.667   0.960   0.000   0.686    0.000   0.000   0.000   0.000
2xoeA    0.795   0.000   0.795   0.000    0.385   0.000   0.385   0.000
2xogA    0.500   1.000   0.000   0.500    0.000   0.000   0.000   0.000
2xomA    0.784   0.000   0.784   0.000    0.676   1.000   0.368   0.600
2xp2A    0.556   0.952   0.000   0.571    0.000   0.000   0.000   0.000
2xquA    1.000   0.000   1.000   0.000    1.000   0.000   1.000   0.000
2xsqA    0.333   1.000   0.000   0.333    0.333   1.000   0.000   0.333
2xtmA    0.730   0.738   0.726   0.608    0.617   0.957   0.089   0.620
2xu3A    0.167   0.000   0.182   0.000    0.000   0.000   0.000   0.000
2xu5A    0.500   0.000   0.500   0.000    0.000   0.000   0.000   0.000
2xwhA    0.000   0.000   0.000   0.000    0.000   0.000   0.000   0.000
2xxzA    0.600   0.600   0.000   1.000    0.000   0.000   0.000   0.000
2xziA    0.658   0.714   0.645   0.312    0.316   0.857   0.000   0.333
2xzjA    0.706   0.625   0.778   0.714    0.059   0.000   0.059   0.000
2xzkA    0.579   0.000   0.579   0.000    0.105   1.000   0.056   0.056
2y3zA    0.000   0.000   0.000   0.000    0.000   0.000   0.000   0.000
2y4rA    0.100   1.000   0.000   0.100    0.000   0.000   0.000   0.000
2y5sA    0.653   0.419   0.782   0.514    0.025   0.000   0.025   0.000
2yqzA    0.763   0.943   0.636   0.647    0.414   1.000   0.020   0.407
2yrrA    0.683   0.975   0.100   0.684    0.617   1.000   0.000   0.617
2yrxA    0.600   1.000   0.000   0.600    0.700   1.000   0.000   0.700
2yv5A    1.000   0.000   1.000   0.000    0.000   0.000   0.000   0.000
2yveA    0.304   1.000   0.273   0.059    0.174   0.000   0.174   0.000
2yvoA    0.091   1.000   0.000   0.091    0.364   1.000   0.000   0.364
2ywlA    0.700   0.583   0.731   0.368    0.700   0.991   0.180   0.684
2ywvA    0.500   0.333   0.667   0.500    0.667   1.000   0.000   0.667
2yxnA    0.692   1.000   0.429   0.600    0.231   1.000   0.000   0.231
2yxoA    0.680   0.083   0.970   0.571    0.048   0.000   0.048   0.000
2yxxA    0.800   0.625   0.882   0.714    0.240   1.000   0.050   0.208
2yyiA    0.556   1.000   0.000   0.556    0.778   1.000   0.000   0.778
2yyjA    0.000   0.000   0.000   0.000    0.000   0.000   0.000   0.000
2yyyA    0.645   0.944   0.231   0.630    0.774   1.000   0.000   0.774
2yzjA    0.562   1.000   0.000   0.562    1.000   1.000   0.000   1.000
2yzoA    1.000   1.000   0.000   1.000    0.000   0.000   0.000   0.000
2yzqA    0.143   1.000   0.000   0.143    0.857   1.000   0.000   0.857
2z08A    0.958   0.273   0.995   0.750    0.491   0.529   0.479   0.241
2z0aA    1.000   0.000   1.000   0.000    1.000   0.000   1.000   0.000
2z0jA    1.000   1.000   1.000   1.000    0.333   1.000   0.000   0.333
2z0xA    1.000   0.000   1.000   0.000    1.000   0.000   1.000   0.000
2z1aA    0.250   1.000   0.000   0.250    0.125   1.000   0.000   0.125
2z1wA    0.800   0.500   0.846   0.333    0.000   0.000   0.000   0.000
2z1yA    0.586   1.000   0.077   0.571    0.603   1.000   0.042   0.596
2z20A    0.579   1.000   0.000   0.579    0.000   0.000   0.000   0.000
2z2fA    0.333   0.000   0.333   0.000    0.167   1.000   0.000   0.167
2z2nA    0.407   0.000   0.423   0.000    0.000   0.000   0.000   0.000
2z3tA    0.250   1.000   0.000   0.250    0.250   1.000   0.000   0.250
2z48A    1.000   0.000   1.000   0.000    0.000   0.000   0.000   0.000
2z49A    1.000   0.000   1.000   0.000    0.000   0.000   0.000   0.000
2z4pA    0.969   1.000   0.968   0.500    0.500   1.000   0.429   0.200
2z4xA    0.273   0.667   0.125   0.222    0.000   0.000   0.000   0.000
2z6fA    1.000   1.000   1.000   1.000    0.520   1.000   0.500   0.077
2z6iA    0.541   0.605   0.519   0.295    0.081   1.000   0.000   0.081
2z76A    0.276   1.000   0.087   0.222    0.069   1.000   0.036   0.036
2z81A    0.000   0.000   0.000   0.000    0.000   0.000   0.000   0.000
2z8dA    0.543   0.444   0.582   0.300    0.064   1.000   0.000   0.064
2z8gA    0.286   0.000   0.286   0.000    0.286   1.000   0.000   0.286
2z8qA    0.875   0.000   0.875   0.000    0.125   0.000   0.125   0.000
2z8rA    0.857   0.000   0.857   0.000    0.000   0.000   0.000   0.000
2z94A    0.500   0.000   0.500   0.000    0.000   0.000   0.000   0.000
2z9gA    0.500   0.000   0.500   0.000    0.000   0.000   0.000   0.000
2z9vA    0.690   1.000   0.053   0.684    0.466   1.000   0.000   0.466
2z9yA    0.200   0.000   0.500   0.000    0.000   0.000   0.000   0.000
2za0A    0.346   0.600   0.286   0.167    0.000   0.000   0.000   0.000
2zaaA    0.840   0.000   0.913   0.000    0.120   0.000   0.120   0.000
2zabA    0.875   0.000   0.913   0.000    0.271   0.889   0.128   0.190
2zacA    0.880   0.000   0.957   0.000    0.080   0.000   0.080   0.000
2zadA    0.587   0.000   0.587   0.000    0.119   1.000   0.010   0.111
2zatA    0.602   0.830   0.387   0.561    0.607   0.976   0.037   0.610
2zazA    0.694   0.962   0.000   0.714    0.000   0.000   0.000   0.000
2zb4A    0.194   1.000   0.107   0.107    0.065   1.000   0.000   0.065
2zb7A    0.226   0.750   0.148   0.115    0.000   0.000   0.000   0.000
2zblA    0.316   0.333   0.312   0.083    0.316   1.000   0.071   0.278
2zbtA    0.652   0.667   0.646   0.414    0.015   0.000   0.015   0.000
2zbyA    0.250   1.000   0.000   0.250    0.250   1.000   0.000   0.250
2zbzA    0.083   1.000   0.000   0.083    0.000   0.000   0.000   0.000
2zceA    0.300   1.000   0.125   0.222    0.000   0.000   0.000   0.000
2zcrA    0.333   1.000   0.200   0.200    0.000   0.000   0.000   0.000
2zcwA    0.300   0.000   0.300   0.000    0.100   0.000   0.100   0.000
2zdhA    0.667   1.000   0.429   0.556    0.500   1.000   0.000   0.500
2zdoA    0.667   0.400   0.750   0.333    0.286   1.000   0.250   0.062
2zdrA    0.557   0.636   0.536   0.264    0.038   1.000   0.019   0.019
2ze3A    0.582   0.593   0.579   0.286    0.148   0.938   0.028   0.127
2zfgA    0.000   0.000   0.000   0.000    0.800   1.000   0.000   0.800
2zfoA    1.000   1.000   1.000   1.000    0.792   0.972   0.250   0.795
2zfxA    0.000   0.000   0.000   0.000    0.000   0.000   0.000   0.000
2zfzA    1.000   1.000   1.000   1.000    0.727   1.000   0.667   0.400
2zgaA    0.333   0.000   0.400   0.000    0.000   0.000   0.000   0.000
2zgiA    0.167   1.000   0.000   0.167    0.250   1.000   0.000   0.250
2zgmA    1.000   1.000   1.000   1.000    0.750   1.000   0.500   0.667
2zgyA    0.615   0.800   0.500   0.500    0.385   1.000   0.000   0.385
2zhdA    0.227   1.000   0.105   0.150    0.000   0.000   0.000   0.000
2zhzA    0.917   0.000   0.917   0.000    0.500   1.000   0.400   0.250
2zl9A    0.500   1.000   0.000   0.500    0.000   0.000   0.000   0.000
2zlzA    0.556   0.833   0.000   0.625    0.111   1.000   0.000   0.111
2zm0A    0.231   1.000   0.000   0.231    0.077   1.000   0.000   0.077
2zm2A    0.000   0.000   0.000   0.000    0.000   0.000   0.000   0.000
2zm7A    0.615   1.000   0.000   0.615    0.000   0.000   0.000   0.000
2zndA    0.720   1.000   0.714   0.067    0.600   0.000   0.600   0.000
2zntA    0.646   0.704   0.571   0.679    0.000   0.000   0.000   0.000
2zo5A    0.000   0.000   0.000   0.000    0.000   0.000   0.000   0.000
2zogA    0.800   1.000   0.333   0.778    0.100   1.000   0.000   0.100
2zoxA    0.638   0.000   0.638   0.000    0.029   1.000   0.000   0.029
2zq2A    0.182   1.000   0.100   0.100    0.000   0.000   0.000   0.000
2zq7A    0.538   1.000   0.000   0.538    0.000   0.000   0.000   0.000
2zq9A    0.000   0.000   0.000   0.000    0.000   0.000   0.000   0.000
2zqaA    0.231   1.000   0.000   0.231    0.000   0.000   0.000   0.000
2zqnA    0.550   0.000   0.579   0.000    0.400   0.750   0.167   0.375
2zqoA    0.500   0.000   0.500   0.000    0.300   1.000   0.222   0.125
2zshA    0.111   1.000   0.048   0.070    0.000   0.000   0.000   0.000
2zsiA    0.152   1.000   0.093   0.071    0.022   1.000   0.000   0.022
2ztjA    0.595   0.316   0.740   0.387    0.000   0.000   0.000   0.000
2ztlA    0.396   1.000   0.377   0.048    0.086   0.923   0.027   0.063
2zu3A    0.222   0.800   0.000   0.235    0.000   0.000   0.000   0.000
2zuhA    0.292   1.000   0.000   0.292    0.042   1.000   0.000   0.042
2zulA    0.667   0.889   0.000   0.727    0.792   1.000   0.000   0.792
2zumA    0.562   0.000   0.562   0.000    0.000   0.000   0.000   0.000
2zuxA    0.857   0.000   0.857   0.000    0.000   0.000   0.000   0.000
2zvtA    0.818   1.000   0.333   0.800    0.091   0.000   0.091   0.000
2zy1A    0.467   1.000   0.385   0.200    0.000   0.000   0.000   0.000
2zyaA    0.143   1.000   0.077   0.077    0.000   0.000   0.000   0.000
2zyoA    0.375   1.000   0.259   0.200    0.312   1.000   0.000   0.312
2zypA    0.300   1.000   0.222   0.125    0.200   0.000   0.200   0.000
2zzjA    0.733   0.000   0.733   0.000    0.167   1.000   0.138   0.038
2zzwA    0.444   0.667   0.370   0.261    0.028   0.000   0.028   0.000
3a0nA    0.737   0.000   0.824   0.000    0.368   1.000   0.000   0.368
3a0sA    0.333   0.000   0.338   0.000    0.261   0.750   0.158   0.158
3a0tA    0.667   0.667   0.667   0.667    0.667   1.000   0.429   0.556
3a0uA    0.889   0.000   0.892   0.000    0.306   1.000   0.245   0.105
3a0wA    0.538   0.000   0.538   0.000    0.269   1.000   0.240   0.050
3a1cA    0.375   0.300   0.409   0.188    0.094   1.000   0.033   0.065
3a1sA    0.189   0.000   0.189   0.000    0.027   0.000   0.027   0.000
3a1tA    0.833   0.838   0.818   0.939    0.792   0.974   0.100   0.804
3a2lA    0.269   0.000   0.269   0.000    0.058   1.000   0.039   0.020
3a2mA    0.149   0.000   0.149   0.000    0.000   0.000   0.000   0.000
3a2oA    0.667   0.750   0.647   0.333    0.000   0.000   0.000   0.000
3a2qA    0.500   1.000   0.000   0.500    0.000   0.000   0.000   0.000
3a2yA    1.000   0.000   1.000   0.000    0.250   0.000   0.250   0.000
3a34A    0.200   0.000   0.200   0.000    0.200   0.000   0.200   0.000
3a4aA    0.333   0.667   0.310   0.065    0.289   1.000   0.000   0.289
3a4gA    0.217   1.000   0.000   0.217    0.043   1.000   0.000   0.043
3a4lA    0.687   0.805   0.603   0.589    0.576   1.000   0.067   0.562
3a4vA    0.375   0.984   0.058   0.352    0.402   1.000   0.000   0.402
3a5yA    0.625   1.000   0.000   0.625    0.250   1.000   0.000   0.250
3a66A    0.333   1.000   0.000   0.333    0.000   0.000   0.000   0.000
3a6fA    0.860   0.000   1.000   0.000    0.035   0.000   0.035   0.000
3a6tA    0.167   0.750   0.050   0.136    0.167   1.000   0.000   0.167
3a71A    0.685   0.667   0.686   0.111    0.111   1.000   0.077   0.040
3a72A    0.741   1.000   0.720   0.222    0.185   0.833   0.000   0.192
3a74A    0.250   1.000   0.000   0.250    0.000   0.000   0.000   0.000
3a7hA    0.711   0.931   0.000   0.750    0.211   1.000   0.000   0.211
3a7iA    0.421   0.938   0.045   0.417    0.000   0.000   0.000   0.000
3a7nA    0.583   1.000   0.444   0.375    0.333   1.000   0.200   0.200
3a7wA    0.583   0.875   0.000   0.636    0.000   0.000   0.000   0.000
3a7xA    0.500   0.857   0.000   0.545    0.000   0.000   0.000   0.000
3a8bA    0.667   0.889   0.000   0.727    0.000   0.000   0.000   0.000
3a8iA    0.000   0.000   0.000   0.000    0.000   0.000   0.000   0.000
3a99A    0.632   0.923   0.000   0.667    0.211   1.000   0.000   0.211
3a9bA    0.962   0.000   0.980   0.000    0.154   0.875   0.023   0.140
3a9fA    0.731   0.000   0.731   0.000    0.269   0.500   0.250   0.053
3a9iA    0.586   0.386   0.708   0.447    0.000   0.000   0.000   0.000
3a9wA    0.106   0.700   0.036   0.080    0.011   1.000   0.000   0.011
3a9yA    0.733   1.000   0.158   0.719    0.550   1.000   0.036   0.542
3aa1A    0.000   0.000   0.000   0.000    0.000   0.000   0.000   0.000
3aarA    0.643   0.500   0.700   0.400    0.286   1.000   0.000   0.286
3aauA    0.083   0.500   0.000   0.091    0.000   0.000   0.000   0.000
3aavA    0.167   0.667   0.000   0.182    0.000   0.000   0.000   0.000
3ab8A    0.821   1.000   0.800   0.375    0.571   1.000   0.333   0.455
3abwA    0.250   0.000   0.250   0.000    0.000   0.000   0.000   0.000
3abxA    0.943   0.000   0.980   0.000    0.038   0.000   0.038   0.000
3ac1A    0.300   1.000   0.039   0.279    0.000   0.000   0.000   0.000
3acdA    0.929   0.667   0.986   0.909    0.440   0.806   0.226   0.379
3acgA    0.867   0.000   0.867   0.000    0.800   1.000   0.571   0.727
3acwA    0.286   1.000   0.231   0.091    0.000   0.000   0.000   0.000
3acxA    0.308   1.000   0.250   0.100    0.000   0.000   0.000   0.000
3acyA    0.286   0.667   0.182   0.182    0.000   0.000   0.000   0.000
3adpA    0.646   1.000   0.152   0.622    0.772   1.000   0.000   0.772
3adrA    0.269   0.000   0.269   0.000    0.115   1.000   0.080   0.042
3adxA    0.364   1.000   0.125   0.300    0.091   0.000   0.091   0.000
3adzA    0.400   1.000   0.308   0.182    0.067   1.000   0.000   0.067
3afnA    0.620   0.851   0.420   0.561    0.631   0.983   0.000   0.638
3ag6A    0.545   0.000   0.545   0.000    0.000   0.000   0.000   0.000
3agnA    0.750   1.000   0.500   0.667    0.500   1.000   0.333   0.333
3ahnA    0.000   0.000   0.000   0.000    0.000   0.000   0.000   0.000
3ahyA    0.515   0.385   0.547   0.172    0.030   1.000   0.000   0.030
3ahzA    0.500   0.263   0.576   0.167    0.051   1.000   0.013   0.039
3ai0A    0.587   0.444   0.606   0.133    0.027   1.000   0.014   0.014
3akgA    0.667   0.667   0.667   0.095    0.250   1.000   0.000   0.250
3aluA    0.417   1.000   0.125   0.364    0.417   1.000   0.000   0.417
3ansA    0.535   0.947   0.208   0.486    0.000   0.000   0.000   0.000
3ap6A    1.000   1.000   1.000   1.000    0.429   1.000   0.077   0.400
3ap7A    0.750   0.714   0.769   0.625    0.150   0.750   0.000   0.158
3araA    0.417   0.000   0.417   0.000    0.000   0.000   0.000   0.000
3b2sA    0.500   0.000   0.500   0.000    0.000   0.000   0.000   0.000
3b3rA    0.000   0.000   0.000   0.000    0.000   0.000   0.000   0.000
3b3sA    0.800   1.000   0.625   0.700    0.000   0.000   0.000   0.000
3b3vA    0.643   0.857   0.429   0.600    0.000   0.000   0.000   0.000
3b4fA    1.000   1.000   0.000   1.000    0.000   0.000   0.000   0.000
3b4pA    0.357   1.000   0.100   0.308    0.000   0.000   0.000   0.000
3b4wA    0.571   1.000   0.000   0.571    0.857   1.000   0.000   0.857
3b4yA    0.901   0.100   0.943   0.083    0.074   1.000   0.021   0.056
3b65A    0.455   1.000   0.143   0.400    0.091   0.000   0.091   0.000
3b6hA    0.000   0.000   0.000   0.000    0.000   0.000   0.000   0.000
3b6iA    0.891   0.733   0.897   0.229    0.189   0.939   0.117   0.093
3b70A    0.741   1.000   0.000   0.741    0.815   1.000   0.000   0.815
3b72A    0.400   1.000   0.250   0.250    0.200   0.000   0.200   0.000
3b74A    0.667   1.000   0.000   0.667    0.000   0.000   0.000   0.000
3b7eA    0.500   0.333   1.000   1.000    0.250   1.000   0.000   0.250
3b7oA    0.556   1.000   0.333   0.429    0.222   1.000   0.000   0.222
3b8zA    0.909   1.000   0.857   0.800    0.091   0.000   0.091   0.000
3b96A    0.000   0.000   0.000   0.000    0.000   0.000   0.000   0.000
3b9gA    0.750   0.500   1.000   1.000    0.000   0.000   0.000   0.000
3b9oA    0.922   0.500   0.939   0.250    0.157   1.000   0.000   0.157
3b9qA    0.705   0.556   0.731   0.263    0.000   0.000   0.000   0.000
3b9wA    0.000   0.000   0.000   0.000    1.000   1.000   0.000   1.000
3b9yA    0.000   0.000   0.000   0.000    1.000   1.000   0.000   1.000
3ba8A    0.333   0.500   0.000   0.500    0.000   0.000   0.000   0.000
3ba9A    0.333   0.000   0.333   0.000    0.000   0.000   0.000   0.000
3bc4A    0.500   0.000   0.500   0.000    0.000   0.000   0.000   0.000
3bc9A    0.095   0.000   0.095   0.000    0.333   1.000   0.000   0.333
3bcjA    0.861   0.333   0.876   0.071    0.037   0.000   0.037   0.000
3bd1A    0.773   0.000   0.810   0.000    0.318   0.000   0.318   0.000
3becA    0.500   1.000   0.000   0.500    0.000   0.000   0.000   0.000
3bejA    0.636   1.000   0.200   0.600    0.091   0.000   0.091   0.000
3bemA    0.583   0.964   0.050   0.587    1.000   1.000   0.000   1.000
3beoA    0.750   0.857   0.733   0.333    0.750   1.000   0.133   0.740
3berA    0.691   0.000   0.691   0.000    0.127   1.000   0.094   0.040
3beuA    0.059   0.000   0.059   0.000    0.029   1.000   0.000   0.029
3bexA    0.769   1.000   0.727   0.400    0.000   0.000   0.000   0.000
3bf8A    0.639   0.824   0.591   0.341    0.084   1.000   0.050   0.038
3bfmA    0.250   0.000   0.250   0.000    0.250   0.000   0.250   0.000
3bfpA    0.300   0.000   0.300   0.000    0.000   0.000   0.000   0.000
3bfuA    0.706   0.767   0.619   0.742    0.020   0.000   0.020   0.000
3bfvA    0.528   0.778   0.459   0.284    0.664   0.987   0.109   0.655
3bguA    0.923   0.800   0.952   0.800    0.385   0.000   0.385   0.000
3bgxA    0.000   0.000   0.000   0.000    0.000   0.000   0.000   0.000
3bhdA    0.000   0.000   0.000   0.000    0.000   0.000   0.000   0.000
3bhoA    0.077   0.000   0.077   0.000    0.077   1.000   0.000   0.077
3bhrA    0.000   0.000   0.000   0.000    0.000   0.000   0.000   0.000
3bhyA    0.639   0.920   0.000   0.676    0.000   0.000   0.000   0.000
3bi3A    0.533   0.500   0.600   0.714    0.067   0.000   0.067   0.000
3bioA    0.300   0.833   0.272   0.057    0.025   1.000   0.008   0.017
3bjeA    0.600   1.000   0.200   0.556    0.000   0.000   0.000   0.000
3bjhA    0.667   1.000   0.636   0.200    0.417   0.000   0.417   0.000
3bjkA    0.233   1.000   0.207   0.042    0.133   1.000   0.071   0.071
3bkbA    0.812   0.963   0.000   0.839    0.000   0.000   0.000   0.000
3bkrA    0.857   1.000   0.800   0.667    0.571   1.000   0.400   0.400
3bl6A    0.917   0.818   0.960   0.900    0.028   0.000   0.028   0.000
3bm9A    0.667   1.000   0.500   0.500    0.000   0.000   0.000   0.000
3bmnA    0.331   0.000   0.331   0.000    0.036   1.000   0.018   0.018
3bmoA    0.365   0.875   0.340   0.061    0.012   0.000   0.012   0.000
3bmqA    0.359   0.857   0.337   0.053    0.024   0.000   0.024   0.000
3bn1A    0.263   1.000   0.000   0.263    0.018   1.000   0.000   0.018
3bn7A    0.682   0.000   0.682   0.000    0.364   0.000   0.364   0.000
3bnyA    0.600   1.000   0.500   0.333    0.100   1.000   0.000   0.100
3bo5A    1.000   1.000   0.000   1.000    1.000   1.000   0.000   1.000
3bofA    0.750   1.000   0.667   0.500    0.000   0.000   0.000   0.000
3bosA    0.372   0.000   0.372   0.000    0.047   0.000   0.047   0.000
3bptA    0.333   1.000   0.176   0.222    0.048   1.000   0.000   0.048
3bpxA    0.714   0.500   0.737   0.167    0.286   1.000   0.250   0.062
3bqrA    0.649   0.958   0.077   0.657    0.000   0.000   0.000   0.000
3brbA    0.686   0.960   0.000   0.706    0.229   1.000   0.000   0.229
3brpA    0.737   0.000   0.933   0.000    0.316   1.000   0.278   0.071
3bs3A    0.750   0.000   0.750   0.000    0.125   0.000   0.125   0.000
3bs6A    0.222   1.000   0.176   0.067    0.333   1.000   0.000   0.333
3bsnA    0.000   0.000   0.000   0.000    0.000   0.000   0.000   0.000
3bswA    0.579   0.000   0.579   0.000    0.105   1.000   0.056   0.056
3bu1A    0.846   0.000   0.917   0.000    0.385   1.000   0.360   0.059
3burA    0.862   0.250   0.907   0.167    0.017   1.000   0.000   0.017
3buvA    0.867   0.250   0.911   0.167    0.017   1.000   0.000   0.017
3bvaA    0.300   0.000   0.333   0.000    0.100   1.000   0.000   0.100
3bvbA    0.600   1.000   0.500   0.333    0.000   0.000   0.000   0.000
3bwlA    0.588   1.000   0.364   0.462    0.000   0.000   0.000   0.000
3bwmA    0.483   0.667   0.467   0.099    0.034   0.000   0.034   0.000
3bwyA    0.484   0.000   0.484   0.000    0.045   1.000   0.033   0.013
3bx9A    0.333   0.000   0.333   0.000    0.333   0.000   0.333   0.000
3bxaA    0.500   1.000   0.400   0.250    0.333   0.000   0.333   0.000
3bxfA    0.776   0.273   0.921   0.500    0.143   1.000   0.125   0.023
3bxpA    0.494   0.000   0.494   0.000    0.062   1.000   0.050   0.013
3bxuA    0.800   0.500   0.846   0.333    0.733   1.000   0.200   0.714
3by8A    0.675   0.444   0.742   0.333    0.175   1.000   0.154   0.029
3by9A    0.667   0.667   0.000   1.000    0.333   1.000   0.000   0.333
3byqA    1.000   0.000   1.000   0.000    0.000   0.000   0.000   0.000
3bzmA    0.000   0.000   0.000   0.000    0.000   0.000   0.000   0.000
3c0iA    0.622   0.920   0.000   0.657    0.243   1.000   0.000   0.243
3c0vA    0.429   0.000   0.429   0.000    0.143   0.000   0.143   0.000
3c1aA    0.409   0.800   0.401   0.026    0.048   1.000   0.016   0.032
3c1kA    0.333   0.833   0.000   0.357    0.000   0.000   0.000   0.000
3c1qA    1.000   0.000   1.000   0.000    0.500   0.500   0.000   1.000
3c2nA    0.649   0.286   0.733   0.200    0.000   0.000   0.000   0.000
3c2uA    0.750   0.833   0.667   0.714    0.000   0.000   0.000   0.000
3c31A    0.396   0.000   0.396   0.000    0.113   1.000   0.041   0.078
3c37A    0.667   0.000   0.667   0.000    0.000   0.000   0.000   0.000
3c3mA    0.780   0.200   0.844   0.125    0.260   0.000   0.260   0.000
3c3pA    0.575   0.000   0.575   0.000    0.102   1.000   0.057   0.051
3c3uA    0.692   0.077   0.897   0.200    0.019   1.000   0.000   0.019
3c3yA    0.658   0.781   0.553   0.600    0.614   0.989   0.077   0.605
3c4eA    0.658   0.960   0.077   0.667    0.000   0.000   0.000   0.000
3c4zA    0.833   1.000   0.000   0.833    0.167   1.000   0.000   0.167
3c5aA    0.500   1.000   0.000   0.500    0.167   1.000   0.000   0.167
3c5eA    0.167   1.000   0.000   0.167    0.167   1.000   0.000   0.167
3c5hA    0.778   0.846   0.667   0.805    0.714   1.000   0.143   0.700
3c5nA    1.000   0.000   1.000   0.000    0.667   0.000   0.667   0.000
3c61A    0.687   0.000   0.687   0.000    0.009   0.000   0.009   0.000
3c6cA    0.852   0.000   0.868   0.000    0.194   1.000   0.054   0.155
3c6kA    0.442   0.939   0.099   0.418    0.417   1.000   0.000   0.417
3c6vA    0.846   1.000   0.833   0.333    0.615   0.000   0.615   0.000
3c7fA    0.706   0.000   0.706   0.000    0.235   1.000   0.000   0.235
3c7mA    0.333   0.000   0.333   0.000    0.333   0.500   0.286   0.167
3c7pA    0.000   0.000   0.000   0.000    0.000   0.000   0.000   0.000
3c8dA    0.450   0.938   0.125   0.417    0.075   1.000   0.000   0.075
3c8eA    0.667   1.000   0.000   0.667    0.857   1.000   0.000   0.857
3c8mA    0.179   0.000   0.179   0.000    0.000   0.000   0.000   0.000
3c8oA    0.947   1.000   0.946   0.200    0.400   0.500   0.364   0.222
3c8zA    0.111   1.000   0.000   0.111    0.111   1.000   0.000   0.111
3c96A    0.478   1.000   0.000   0.478    0.717   1.000   0.000   0.717
3c9eA    0.200   0.000   0.333   0.000    0.200   1.000   0.000   0.200
3c9hA    0.424   0.591   0.324   0.342    0.169   1.000   0.039   0.140
3c9nA    0.000   0.000   0.000   0.000    0.111   1.000   0.000   0.111
3c9uA    0.000   0.000   0.000   0.000    0.500   1.000   0.000   0.500
3c9zA    0.250   0.000   0.250   0.000    0.000   0.000   0.000   0.000
3ca0A    0.250   0.000   0.250   0.000    0.500   1.000   0.000   0.500
3ca1A    0.250   0.000   0.250   0.000    0.000   0.000   0.000   0.000
3ca3A    0.250   0.000   0.250   0.000    0.250   1.000   0.000   0.250
3ca4A    0.292   1.000   0.261   0.056    0.167   1.000   0.000   0.167
3ca6A    0.250   0.000   0.250   0.000    0.250   1.000   0.000   0.250
3ca8A    1.000   0.000   1.000   0.000    0.000   0.000   0.000   0.000
3cahA    0.375   1.000   0.286   0.167    0.000   0.000   0.000   0.000
3carA    0.667   0.000   0.667   0.000    0.889   0.889   0.000   1.000
3cb0A    0.727   0.786   0.625   0.786    0.773   1.000   0.000   0.773
3cblA    0.031   0.000   0.031   0.000    0.000   0.000   0.000   0.000
3cbxA    0.571   0.000   0.571   0.000    0.286   0.000   0.286   0.000
3cc8A    0.442   0.278   0.462   0.060    0.012   0.000   0.012   0.000
3ccfA    0.586   0.333   0.598   0.037    0.084   1.000   0.075   0.011
3ccgA    0.333   1.000   0.200   0.200    0.250   1.000   0.182   0.100
3ccnA    0.743   0.963   0.000   0.765    0.000   0.000   0.000   0.000
3cdoA    0.667   0.000   0.667   0.000    0.333   0.000   0.333   0.000
3ce6A    0.292   1.000   0.000   0.292    0.875   1.000   0.000   0.875
3cecA    0.833   0.000   0.833   0.000    0.200   1.000   0.111   0.111
3cenA    0.333   0.833   0.000   0.357    0.000   0.000   0.000   0.000
3cfbA    0.250   0.000   0.250   0.000    0.062   0.000   0.062   0.000
3cfnA    1.000   0.000   1.000   0.000    0.250   0.000   0.250   0.000
3cgbA    0.233   1.000   0.000   0.233    0.367   1.000   0.000   0.367
3ch0A    0.716   0.068   0.911   0.188    0.137   1.000   0.089   0.057
3chcA    0.696   0.231   0.788   0.176    0.013   0.000   0.013   0.000
3chmA    1.000   0.000   1.000   0.000    0.000   0.000   0.000   0.000
3ci3A    0.750   0.000   0.750   0.000    0.250   0.000   0.250   0.000
3ci6A    0.417   0.000   0.417   0.000    0.167   1.000   0.000   0.167
3cinA    0.500   0.412   0.714   0.778    0.833   1.000   0.000   0.833
3ciwA    0.869   0.000   0.869   0.000    0.026   1.000   0.000   0.026
3cj0A    0.000   0.000   0.000   0.000    0.000   0.000   0.000   0.000
3cj2A    0.000   0.000   0.000   0.000    0.000   0.000   0.000   0.000
3cj7A    0.500   0.667   0.429   0.333    0.400   1.000   0.000   0.400
3cj9A    0.333   0.000   0.333   0.000    0.000   0.000   0.000   0.000
3cjdA    0.429   1.000   0.250   0.294    0.000   0.000   0.000   0.000
3ck1A    0.250   0.000   0.250   0.000    0.062   0.000   0.062   0.000
3ckcA    0.000   0.000   0.000   0.000    0.071   1.000   0.000   0.071
3ckjA    0.125   1.000   0.000   0.125    0.036   1.000   0.000   0.036
3ckkA    0.799   0.809   0.788   0.797    0.701   0.988   0.235   0.678
3cl7A    0.776   0.200   0.942   0.500    0.045   0.000   0.045   0.000
3claA    1.000   0.000   1.000   0.000    0.000   0.000   0.000   0.000
3clmA    0.935   0.000   0.935   0.000    0.000   0.000   0.000   0.000
3cm4A    0.562   0.621   0.539   0.340    0.143   0.933   0.011   0.136
3cmbA    0.000   0.000   0.000   0.000    0.000   0.000   0.000   0.000
3cmjA    0.493   0.320   0.583   0.286    0.055   1.000   0.014   0.042
3cn4A    1.000   0.000   1.000   0.000    0.000   0.000   0.000   0.000
3cnhA    0.680   0.000   0.680   0.000    0.320   1.000   0.261   0.105
3cnmA    0.321   1.000   0.095   0.269    0.000   0.000   0.000   0.000
3cowA    0.500   0.500   0.500   0.167    0.167   1.000   0.000   0.167
3cq0A    0.974   0.000   0.974   0.000    0.205   1.000   0.000   0.205
3cq5A    0.492   0.964   0.091   0.474    0.320   1.000   0.024   0.308
3cqdA    0.892   1.000   0.887   0.306    0.431   0.978   0.071   0.409
3cqlA    0.667   0.000   1.000   0.000    1.000   1.000   0.000   1.000
3crrA    0.407   0.750   0.380   0.088    0.037   1.000   0.019   0.019
3crtA    0.476   1.000   0.000   0.476    0.000   0.000   0.000   0.000
3cseA    0.762   0.812   0.731   0.650    0.262   1.000   0.000   0.262
3cshA    0.000   0.000   0.000   0.000    0.000   0.000   0.000   0.000
3csiA    0.000   0.000   0.000   0.000    0.000   0.000   0.000   0.000
3cszA    0.444   0.000   0.500   0.000    0.667   0.800   0.500   0.667
3ctpA    0.886   0.933   0.873   0.667    0.186   1.000   0.095   0.109
3ctqA    0.056   1.000   0.029   0.029    0.000   0.000   0.000   0.000
3cu0A    0.750   0.000   0.750   0.000    0.250   0.000   0.250   0.000
3cu2A    0.716   0.000   0.716   0.000    0.037   0.600   0.010   0.028
3cv2A    0.500   0.000   1.000   0.000    0.000   0.000   0.000   0.000
3cx5A    0.000   0.000   0.000   0.000    0.000   0.000   0.000   0.000
3cxiA    0.000   0.000   0.000   0.000    0.000   0.000   0.000   0.000
3cxxA    0.000   0.000   0.000   0.000    0.000   0.000   0.000   0.000
3cy0A    0.292   1.000   0.000   0.292    0.292   1.000   0.000   0.292
3cyiA    1.000   0.000   1.000   0.000    0.000   0.000   0.000   0.000
3cylA    0.000   0.000   0.000   0.000    0.000   0.000   0.000   0.000
3cyrA    0.500   0.000   0.500   0.000    0.750   0.667   1.000   1.000
3cywA    0.778   1.000   0.750   0.333    0.000   0.000   0.000   0.000
3cyxA    0.500   0.000   0.500   0.000    0.000   0.000   0.000   0.000
3cyzA    0.846   0.800   0.875   0.800    0.538   0.000   0.538   0.000
3cz6A    1.000   0.000   1.000   0.000    0.000   0.000   0.000   0.000
3cz9A    0.948   0.000   0.948   0.000    0.260   1.000   0.208   0.081
3czaA    0.949   0.000   0.949   0.000    0.215   0.750   0.187   0.047
3czeA    0.412   1.000   0.286   0.231    0.088   1.000   0.000   0.088
3czfA    0.000   0.000   0.000   0.000    0.000   0.000   0.000   0.000
3czgA    0.424   1.000   0.321   0.208    0.394   1.000   0.000   0.394
3d02A    0.755   0.484   0.889   0.682    0.000   0.000   0.000   0.000
3d0bA    0.667   1.000   0.500   0.500    0.000   0.000   0.000   0.000
3d0jA    0.778   0.000   0.778   0.000    0.250   1.000   0.229   0.036
3d0rA    0.111   0.000   0.111   0.000    0.000   0.000   0.000   0.000
3d14A    0.189   1.000   0.032   0.167    0.000   0.000   0.000   0.000
3d18A    0.000   0.000   0.000   0.000    0.111   1.000   0.000   0.111
3d1iA    0.000   0.000   0.000   0.000    0.000   0.000   0.000   0.000
3d1rA    1.000   1.000   1.000   1.000    0.000   0.000   0.000   0.000
3d1zA    0.750   1.000   0.714   0.333    0.000   0.000   0.000   0.000
3d20A    0.556   0.667   0.533   0.222    0.000   0.000   0.000   0.000
3d2hA    0.000   0.000   0.000   0.000    0.000   0.000   0.000   0.000
3d2lA    0.571   0.000   0.574   0.000    0.054   0.000   0.054   0.000
3d3bA    0.923   0.000   0.923   0.000    0.692   0.000   0.692   0.000
3d3pA    0.857   1.000   0.500   0.833    0.000   0.000   0.000   0.000
3d3sA    0.233   0.000   0.233   0.000    0.133   0.000   0.133   0.000
3d3zA    0.667   1.000   0.000   0.667    0.000   0.000   0.000   0.000
3d40A    0.676   0.000   0.821   0.000    0.029   0.000   0.029   0.000
3d46A    0.725   0.593   0.810   0.667    0.072   1.000   0.000   0.072
3d4fA    0.000   0.000   0.000   0.000    0.000   0.000   0.000   0.000
3d4wA    1.000   0.000   1.000   0.000    0.667   0.000   0.667   0.000
3d85A    0.278   0.000   0.278   0.000    0.167   0.500   0.125   0.067
3d8wA    1.000   1.000   0.000   1.000    0.000   0.000   0.000   0.000
3d8yA    0.500   1.000   0.000   0.500    0.000   0.000   0.000   0.000
3d97A    0.700   0.333   0.765   0.200    0.450   0.000   0.450   0.000
3d9zA    1.000   1.000   0.000   1.000    0.000   0.000   0.000   0.000
3da8A    0.905   0.000   0.912   0.000    0.088   0.000   0.088   0.000
3daoA    0.571   0.667   0.560   0.154    0.214   1.000   0.120   0.120
3dasA    0.576   0.000   0.576   0.000    0.020   1.000   0.000   0.020
3dbkA    0.750   0.500   1.000   1.000    0.000   0.000   0.000   0.000
3dc3A    1.000   1.000   0.000   1.000    0.000   0.000   0.000   0.000
3dc4A    1.000   1.000   0.000   1.000    1.000   1.000   0.000   1.000
3dcqA    0.978   0.000   0.978   0.000    0.304   0.000   0.304   0.000
3dd8A    1.000   1.000   0.000   1.000    0.000   0.000   0.000   0.000
3ddjA    0.375   1.000   0.000   0.375    0.500   1.000   0.000   0.500
3ddlA    0.400   0.000   0.400   0.000    0.000   0.000   0.000   0.000
3defA    0.839   0.800   0.868   0.821    0.634   0.966   0.086   0.636
3derA    0.682   0.620   0.733   0.660    0.045   1.000   0.000   0.045
3dewA    0.150   0.000   0.150   0.000    0.050   0.000   0.050   0.000
3dffA    0.923   1.000   0.922   0.167    0.062   0.000   0.062   0.000
3dfkA    0.815   0.000   0.898   0.000    0.062   0.000   0.062   0.000
3dfrA    0.830   0.625   0.872   0.500    0.426   1.000   0.325   0.206
3dg6A    0.639   0.434   0.836   0.719    0.037   1.000   0.000   0.037
3dgbA    0.747   0.667   0.818   0.765    0.048   1.000   0.000   0.048
3dgdA    1.000   0.000   1.000   0.000    0.143   0.000   0.143   0.000
3dgyA    0.750   0.000   0.750   0.000    0.667   0.000   0.667   0.000
3dhaA    0.485   0.750   0.448   0.158    0.091   0.000   0.091   0.000
3dhbA    0.800   0.933   0.667   0.737    0.067   0.000   0.067   0.000
3dhhA    0.000   0.000   0.000   0.000    0.250   1.000   0.000   0.250
3dhiA    0.125   1.000   0.000   0.125    0.250   1.000   0.000   0.250
3dhoA    0.167   1.000   0.118   0.062    0.000   0.000   0.000   0.000
3divA    0.000   0.000   0.000   0.000    0.400   1.000   0.000   0.400
3dj5A    0.054   1.000   0.028   0.028    0.000   0.000   0.000   0.000
3djdA    0.500   1.000   0.000   0.500    0.647   1.000   0.000   0.647
3djeA    0.032   1.000   0.000   0.032    0.000   0.000   0.000   0.000
3djhA    0.917   0.000   0.917   0.000    0.479   0.000   0.479   0.000
3djlA    0.556   1.000   0.000   0.556    0.778   1.000   0.000   0.778
3dk1A    0.714   1.000   0.667   0.333    0.000   0.000   0.000   0.000
3dk4A    0.029   1.000   0.000   0.029    0.000   0.000   0.000   0.000
3dk8A    0.000   0.000   0.000   0.000    0.000   0.000   0.000   0.000
3dkfA    0.743   0.963   0.000   0.765    0.000   0.000   0.000   0.000
3dlcA    0.576   0.750   0.514   0.357    0.338   0.979   0.039   0.322
3dmeA    0.302   1.000   0.000   0.302    0.375   1.000   0.000   0.375
3dmhA    0.077   0.000   0.077   0.000    0.808   1.000   0.000   0.808
3dmoA    0.957   1.000   0.955   0.500    0.522   1.000   0.500   0.083
3dmvA    0.750   0.000   0.750   0.000    0.500   0.000   0.500   0.000
3dn2A    0.667   0.000   0.667   0.000    0.333   0.000   0.333   0.000
3dn3A    0.600   0.000   0.600   0.000    0.200   0.000   0.200   0.000
3dn5A    0.839   0.000   0.870   0.000    0.036   0.000   0.036   0.000
3dn6A    0.667   0.000   0.667   0.000    0.333   0.000   0.333   0.000
3douA    0.686   0.644   0.723   0.671    0.538   1.000   0.182   0.486
3dp5A    0.889   1.000   0.750   0.833    0.611   0.833   0.167   0.667
3dpeA    0.700   0.000   0.700   0.000    0.300   0.000   0.300   0.000
3dpjA    0.346   0.000   0.346   0.000    0.308   0.000   0.308   0.000
3dpkA    0.750   0.964   0.000   0.771    0.000   0.000   0.000   0.000
3dq0A    0.182   1.000   0.000   0.182    0.000   0.000   0.000   0.000
3dr7A    0.000   0.000   0.000   0.000    0.000   0.000   0.000   0.000
3drwA    0.625   1.000   0.000   0.625    0.875   1.000   0.000   0.875
3dsbA    0.207   0.000   0.207   0.000    0.103   0.000   0.103   0.000
3dsiA    0.000   0.000   0.000   0.000    0.000   0.000   0.000   0.000
3dsjA    0.000   0.000   0.000   0.000    0.000   0.000   0.000   0.000
3dtgA    0.167   1.000   0.000   0.167    0.000   0.000   0.000   0.000
3dttA    0.641   0.725   0.566   0.596    0.602   0.980   0.039   0.602
3dtzA    0.600   0.000   0.600   0.000    0.600   0.000   0.600   0.000
3duwA    0.611   0.736   0.495   0.577    0.611   0.981   0.117   0.598
3dv9A    0.689   0.667   0.692   0.250    0.089   0.000   0.089   0.000
3dxyA    0.746   0.841   0.632   0.734    0.667   1.000   0.106   0.653
3dybA    0.895   0.000   0.895   0.000    0.211   0.000   0.211   0.000
3dz2A    1.000   0.000   1.000   0.000    0.500   1.000   0.000   0.500
3dzgA    0.667   0.000   0.667   0.000    0.000   0.000   0.000   0.000
3dziA    0.667   0.000   0.667   0.000    0.000   0.000   0.000   0.000
3dzlA    0.143   1.000   0.077   0.077    0.071   1.000   0.000   0.071
3dzqA    0.054   0.000   0.054   0.000    0.000   0.000   0.000   0.000
3dzwA    1.000   0.000   1.000   0.000    0.333   0.000   0.333   0.000
3dzzA    0.017   0.000   0.017   0.000    0.086   1.000   0.000   0.086
3e0qA    0.824   1.000   0.727   0.667    0.118   1.000   0.062   0.062
3e0xA    0.453   0.583   0.429   0.163    0.013   0.000   0.013   0.000
3e0zA    1.000   0.000   1.000   0.000    1.000   0.000   1.000   0.000
3e10A    0.444   1.000   0.070   0.420    0.681   1.000   0.115   0.667
3e18A    0.625   1.000   0.143   0.600    0.688   1.000   0.000   0.688
3e23A    0.683   0.567   0.811   0.766    0.568   0.990   0.124   0.543
3e2cA    0.789   1.000   0.778   0.200    0.158   0.000   0.158   0.000
3e2dA    0.500   1.000   0.000   0.500    0.000   0.000   0.000   0.000
3e2qA    0.875   0.000   1.000   0.000    0.025   1.000   0.000   0.025
3e2rA    0.625   0.000   1.000   0.000    0.250   1.000   0.000   0.250
3e2tA    0.500   0.000   0.500   0.000    0.500   0.000   0.500   0.000
3e39A    0.565   1.000   0.000   0.565    1.000   1.000   0.000   1.000
3e3dA    0.200   0.000   0.200   0.000    0.200   0.000   0.200   0.000
3e3sA    0.000   0.000   0.000   0.000    0.000   0.000   0.000   0.000
3e3tA    0.067   0.000   0.067   0.000    0.000   0.000   0.000   0.000
3e3uA    0.333   1.000   0.000   0.333    0.000   0.000   0.000   0.000
3e3zA    0.833   0.000   0.833   0.000    0.000   0.000   0.000   0.000
3e4vA    0.750   0.929   0.333   0.765    0.750   1.000   0.000   0.750
3e4wA    0.125   1.000   0.000   0.125    0.000   0.000   0.000   0.000
3e5uA    0.333   1.000   0.000   0.333    0.000   0.000   0.000   0.000
3e62A    0.459   1.000   0.091   0.429    0.000   0.000   0.000   0.000
3e64A    0.730   0.963   0.100   0.743    0.000   0.000   0.000   0.000
3e6jA    0.500   0.000   0.500   0.000    0.167   1.000   0.000   0.167
3e78A    0.714   1.000   0.647   0.400    0.048   1.000   0.000   0.048
3e79A    0.524   0.000   0.524   0.000    0.000   0.000   0.000   0.000
3e7bA    0.444   0.000   0.444   0.000    0.000   0.000   0.000   0.000
3e81A    0.738   0.000   0.738   0.000    0.180   1.000   0.038   0.153
3e84A    0.754   1.000   0.750   0.062    0.180   1.000   0.038   0.153
3e85A    0.400   0.000   0.400   0.000    0.400   0.000   0.400   0.000
3e86A    0.000   0.000   0.000   0.000    0.000   0.000   0.000   0.000
3e89A    0.000   0.000   0.000   0.000    0.000   0.000   0.000   0.000
3e8mA    0.746   0.000   0.746   0.000    0.175   1.000   0.037   0.148
3e8rA    0.500   1.000   0.429   0.200    0.000   0.000   0.000   0.000
3e8tA    1.000   0.000   1.000   0.000    0.000   0.000   0.000   0.000
3e9fA    1.000   1.000   1.000   1.000    0.200   0.000   0.200   0.000
3e9kA    0.070   1.000   0.000   0.070    0.000   0.000   0.000   0.000
3ea2A    0.688   0.000   0.957   0.000    0.094   1.000   0.065   0.033
3eauA    0.866   0.333   0.881   0.071    0.018   1.000   0.000   0.018
3eaxA    0.222   1.000   0.125   0.125    0.000   0.000   0.000   0.000
3eblA    0.208   1.000   0.191   0.026    0.042   1.000   0.000   0.042
3ec6A    0.417   1.000   0.364   0.125    0.792   1.000   0.286   0.773
3edfA    0.133   0.000   0.135   0.000    0.114   1.000   0.000   0.114
3ednA    0.000   0.000   0.000   0.000    0.000   0.000   0.000   0.000
3edoA    0.908   0.562   0.961   0.692    0.319   0.867   0.240   0.141
3edyA    0.000   0.000   0.000   0.000    0.000   0.000   0.000   0.000
3ee2A    0.182   1.000   0.053   0.143    0.045   0.000   0.045   0.000
3eeaA    0.312   0.143   0.444   0.167    0.312   1.000   0.214   0.154
3eehA    0.636   0.800   0.607   0.267    0.394   1.000   0.259   0.231
3eerA    0.667   1.000   0.636   0.200    0.333   0.000   0.333   0.000
3ef2A    0.444   0.000   0.444   0.000    0.222   1.000   0.000   0.222
3ef6A    0.475   1.000   0.000   0.475    0.725   1.000   0.000   0.725
3ef8A    0.188   1.000   0.183   0.007    0.394   1.000   0.048   0.375
3eftA    0.500   1.000   0.000   0.500    0.000   0.000   0.000   0.000
3efvA    0.571   1.000   0.000   0.571    0.857   1.000   0.000   0.857
3egvA    0.285   0.852   0.154   0.189    0.007   1.000   0.000   0.007
3eh9A    0.079   1.000   0.054   0.028    0.000   0.000   0.000   0.000
3eheA    0.677   0.908   0.312   0.676    0.750   1.000   0.031   0.748
3ehuA    0.283   1.000   0.271   0.023    0.017   1.000   0.000   0.017
3ehwA    0.222   0.000   0.222   0.000    0.778   1.000   0.000   0.778
3ei6A    0.702   1.000   0.000   0.702    0.614   1.000   0.000   0.614
3ej0A    0.500   0.000   0.500   0.000    0.500   0.000   0.500   0.000
3ejiA    1.000   0.000   1.000   0.000    0.600   0.000   0.600   0.000
3ejkA    0.545   0.714   0.250   0.625    0.000   0.000   0.000   0.000
3ejnA    0.125   0.000   0.125   0.000    0.625   1.000   0.250   0.571
3ejxA    0.333   1.000   0.000   0.333    0.000   0.000   0.000   0.000
3ek3A    0.417   1.000   0.067   0.391    0.500   1.000   0.000   0.500
3elfA    0.577   0.364   0.763   0.571    0.028   1.000   0.000   0.028
3eljA    0.472   0.971   0.026   0.471    0.000   0.000   0.000   0.000
3elmA    0.684   0.500   0.769   0.500    0.263   0.000   0.263   0.000
3elnA    0.625   0.667   0.583   0.615    0.042   0.000   0.042   0.000
3emmA    1.000   0.000   1.000   0.000    0.100   0.000   0.100   0.000
3emsA    0.200   0.000   0.200   0.000    0.200   0.000   0.200   0.000
3en8A    0.306   1.000   0.265   0.074    0.111   0.000   0.111   0.000
3engA    0.000   0.000   0.000   0.000    0.000   0.000   0.000   0.000
3eo6A    0.844   0.000   0.844   0.000    0.250   0.000   0.250   0.000
3eo8A    0.565   0.962   0.050   0.568    1.000   1.000   0.000   1.000
3eofA    0.620   0.966   0.143   0.609    0.960   1.000   0.000   0.960
3ep3A    1.000   0.000   1.000   0.000    0.000   0.000   0.000   0.000
3epxA    0.750   0.500   1.000   1.000    0.000   0.000   0.000   0.000
3eqaA    0.667   0.000   0.667   0.000    0.250   1.000   0.000   0.250
3eqcA    0.284   1.000   0.036   0.264    0.095   1.000   0.000   0.095
3ertA    0.500   1.000   0.000   0.500    0.200   1.000   0.000   0.200
3es4A    0.708   0.000   0.708   0.000    0.167   0.000   0.167   0.000
3es7A    0.727   0.550   0.875   0.786    0.091   1.000   0.000   0.091
3eslA    0.800   0.000   0.800   0.000    0.333   0.000   0.333   0.000
3et3A    0.727   1.000   0.250   0.700    0.091   0.000   0.091   0.000
3et4A    0.605   0.000   0.622   0.000    0.263   1.000   0.176   0.125
3etnA    0.861   0.100   0.921   0.091    0.416   0.942   0.094   0.389
3euaA    0.538   0.000   0.538   0.000    0.000   0.000   0.000   0.000
3eufA    0.909   1.000   0.667   0.889    0.000   0.000   0.000   0.000
3evdA    0.169   1.000   0.157   0.017    0.000   0.000   0.000   0.000
3ew8A    0.800   0.000   0.800   0.000    0.000   0.000   0.000   0.000
3ewdA    0.500   0.182   0.723   0.316    0.000   0.000   0.000   0.000
3ewhA    0.088   1.000   0.000   0.088    0.000   0.000   0.000   0.000
3exbA    0.000   0.000   0.000   0.000    0.000   0.000   0.000   0.000
3exnA    0.414   1.000   0.261   0.261    0.034   0.000   0.034   0.000
3exuA    0.600   0.000   0.600   0.000    0.300   0.000   0.300   0.000
3eygA    0.737   0.964   0.100   0.750    0.000   0.000   0.000   0.000
3ezhA    1.000   0.000   1.000   0.000    0.292   1.000   0.261   0.056
3ezrA    0.750   0.964   0.000   0.771    0.000   0.000   0.000   0.000
3f14A    0.523   0.857   0.459   0.231    0.477   1.000   0.281   0.343
3f15A    0.857   0.714   0.905   0.714    0.429   0.000   0.429   0.000
3f17A    0.821   0.625   0.900   0.714    0.429   0.000   0.429   0.000
3f1oA    0.412   0.800   0.250   0.308    0.000   0.000   0.000   0.000
3f28A    0.750   0.500   1.000   1.000    0.000   0.000   0.000   0.000
3f2aA    0.711   0.931   0.000   0.750    0.000   0.000   0.000   0.000
3f2nA    0.684   0.963   0.000   0.703    0.000   0.000   0.000   0.000
3f33A    0.538   0.000   0.538   0.000    0.077   0.000   0.077   0.000
3f39A    0.538   0.000   0.538   0.000    0.077   0.000   0.077   0.000
3f3rA    0.702   0.273   0.804   0.250    0.456   0.667   0.417   0.176
3f3zA    0.632   0.957   0.133   0.629    0.000   0.000   0.000   0.000
3f43A    0.933   0.000   0.933   0.000    0.422   0.750   0.390   0.107
3f46A    0.588   1.000   0.000   0.588    0.000   0.000   0.000   0.000
3f4rA    0.273   0.000   0.273   0.000    0.182   1.000   0.100   0.100
3f4wA    0.761   0.742   0.765   0.426    0.123   0.833   0.096   0.034
3f4xA    1.000   1.000   0.000   1.000    0.000   0.000   0.000   0.000
3f5jA    0.562   1.000   0.556   0.034    0.359   1.000   0.024   0.349
3f5vA    0.400   0.000   0.400   0.000    0.000   0.000   0.000   0.000
3f64A    1.000   0.000   1.000   0.000    0.333   0.000   0.333   0.000
3f66A    0.459   0.941   0.050   0.457    0.000   0.000   0.000   0.000
3f78A    1.000   0.000   1.000   0.000    0.351   0.000   0.351   0.000
3f7hA    0.000   0.000   0.000   0.000    0.000   0.000   0.000   0.000
3f7lA    1.000   0.000   1.000   0.000    0.100   0.000   0.100   0.000
3f7tA    0.889   0.000   0.889   0.000    0.056   0.000   0.056   0.000
3f81A    0.907   0.625   0.940   0.556    0.320   0.000   0.320   0.000
3f8dA    0.549   0.833   0.143   0.581    0.745   1.000   0.000   0.745
3f8kA    0.739   0.917   0.676   0.500    0.522   0.778   0.357   0.438
3f8rA    0.157   1.000   0.140   0.023    0.706   1.000   0.000   0.706
3f99A    0.250   0.000   0.250   0.000    0.167   1.000   0.091   0.091
3f9mA    0.500   1.000   0.381   0.278    0.115   1.000   0.000   0.115
3f9nA    0.027   0.000   0.027   0.000    0.000   0.000   0.000   0.000
3faiA    0.786   0.812   0.769   0.684    0.190   0.000   0.190   0.000
3fbuA    0.533   0.900   0.350   0.409    0.500   0.933   0.067   0.500
3fbwA    0.510   0.842   0.312   0.421    0.039   1.000   0.020   0.020
3fc8A    1.000   0.000   1.000   0.000    0.250   0.000   0.250   0.000
3fceA    0.286   1.000   0.000   0.286    0.429   1.000   0.000   0.429
3fciA    0.500   0.500   0.500   0.250    0.250   0.000   0.250   0.000
3fcrA    0.000   0.000   0.000   0.000    0.018   1.000   0.000   0.018
3fd3A    0.312   0.000   0.312   0.000    0.000   0.000   0.000   0.000
3fd5A    0.056   1.000   0.000   0.056    0.333   1.000   0.000   0.333
3fd7A    0.000   0.000   0.000   0.000    0.000   0.000   0.000   0.000
3fdhA    0.000   0.000   0.000   0.000    0.571   1.000   0.000   0.571
3fdjA    0.714   1.000   0.667   0.333    0.286   0.000   0.286   0.000
3fdnA    0.216   1.000   0.033   0.194    0.000   0.000   0.000   0.000
3fdxA    0.973   0.333   0.996   0.750    0.456   0.489   0.439   0.309
3fe6A    0.750   1.000   0.700   0.400    0.333   0.000   0.364   0.000
3feaA    1.000   0.000   1.000   0.000    0.750   0.000   0.750   0.000
3fegA    0.355   1.000   0.039   0.338    0.000   0.000   0.000   0.000
3fekA    0.550   0.000   0.688   0.000    0.400   1.000   0.368   0.077
3felA    0.750   0.000   0.750   0.000    0.350   0.000   0.350   0.000
3fesA    1.000   0.000   1.000   0.000    1.000   0.000   1.000   0.000
3ff5A    1.000   0.000   1.000   0.000    0.448   1.000   0.429   0.059
3ffgA    0.067   0.500   0.000   0.071    0.000   0.000   0.000   0.000
3ffrA    0.000   0.000   0.000   0.000    0.062   1.000   0.000   0.062
3fg8A    0.222   0.333   0.200   0.077    0.056   0.000   0.056   0.000
3fgdA    0.750   0.500   1.000   1.000    0.000   0.000   0.000   0.000
3fgrA    1.000   0.000   1.000   0.000    1.000   0.000   1.000   0.000
3fgyA    0.286   0.667   0.250   0.077    0.238   1.000   0.130   0.140
3fhrA    0.684   1.000   0.200   0.657    0.000   0.000   0.000   0.000
3fidA    1.000   0.000   1.000   0.000    0.200   0.500   0.000   0.250
3fivA    0.625   0.000   0.625   0.000    0.000   0.000   0.000   0.000
3fj0A    0.471   0.333   0.531   0.233    0.271   1.000   0.000   0.271
3fj5A    0.500   0.000   0.600   0.000    0.667   1.000   0.600   0.333
3fj7A    0.427   0.714   0.361   0.204    0.027   0.000   0.027   0.000
3fjuA    0.500   0.000   0.500   0.000    0.000   0.000   0.000   0.000
3fkbA    1.000   0.000   1.000   0.000    0.333   0.000   0.333   0.000
3fkgA    0.000   0.000   0.000   0.000    0.000   0.000   0.000   0.000
3fktA    0.500   1.000   0.000   0.500    0.000   0.000   0.000   0.000
3fkvA    0.083   1.000   0.000   0.083    0.000   0.000   0.000   0.000
3fl1A    0.667   1.000   0.000   0.667    0.000   0.000   0.000   0.000
3fl4A    0.583   0.955   0.000   0.600    0.000   0.000   0.000   0.000
3flbA    0.522   0.000   0.522   0.000    0.239   0.941   0.080   0.188
3flfA    0.750   0.500   1.000   1.000    0.000   0.000   0.000   0.000
3flvA    0.952   0.000   0.952   0.000    0.714   0.333   0.778   0.200
3fm1A    0.000   0.000   0.000   0.000    0.000   0.000   0.000   0.000
3fm6A    0.000   0.000   0.000   0.000    0.000   0.000   0.000   0.000
3fmnA    0.417   1.000   0.045   0.400    0.000   0.000   0.000   0.000
3fmuA    0.000   0.000   0.000   0.000    0.000   0.000   0.000   0.000
3fn4A    0.286   1.000   0.167   0.167    0.071   1.000   0.000   0.071
3fncA    0.379   0.800   0.344   0.091    0.152   0.000   0.152   0.000
3fneA    0.280   1.000   0.247   0.057    0.000   0.000   0.000   0.000
3fo3A    0.000   0.000   0.000   0.000    0.000   0.000   0.000   0.000
3forA    0.750   0.500   1.000   1.000    0.000   0.000   0.000   0.000
3fotA    0.000   0.000   0.000   0.000    0.000   0.000   0.000   0.000
3fp0A    0.500   0.000   0.500   0.000    0.000   0.000   0.000   0.000
3fp5A    1.000   0.000   1.000   0.000    0.538   0.000   0.538   0.000
3fpeA    0.198   0.000   0.200   0.000    0.018   0.000   0.018   0.000
3fpfA    0.555   0.882   0.271   0.511    0.782   1.000   0.077   0.778
3fphA    0.198   1.000   0.176   0.033    0.018   0.000   0.018   0.000
3fplA    0.061   0.000   0.061   0.000    0.030   1.000   0.000   0.030
3fpzA    0.521   0.950   0.214   0.463    0.688   1.000   0.000   0.688
3fq2A    0.955   0.000   0.955   0.000    0.273   0.000   0.273   0.000
3fqlA    0.000   0.000   0.000   0.000    0.000   0.000   0.000   0.000
3fqvA    0.724   0.200   0.735   0.017    0.316   0.000   0.316   0.000
3fqzA    0.712   0.250   0.729   0.033    0.387   1.000   0.382   0.014
3fr3A    0.370   1.000   0.121   0.310    0.870   1.000   0.250   0.864
3frgA    0.714   1.000   0.333   0.667    0.000   0.000   0.000   0.000
3frhA    0.722   0.889   0.333   0.757    0.778   1.000   0.048   0.775
3frqA    0.167   1.000   0.062   0.118    0.056   1.000   0.000   0.056
3frzA    0.000   0.000   0.000   0.000    0.000   0.000   0.000   0.000
3fs2A    0.719   0.000   0.719   0.000    0.115   1.000   0.023   0.096
3fsbA    0.200   1.000   0.111   0.111    0.500   1.000   0.167   0.444
3fsyA    0.000   0.000   0.000   0.000    0.214   1.000   0.000   0.214
3ft5A    1.000   1.000   1.000   1.000    0.000   0.000   0.000   0.000
3fu7A    0.000   0.000   0.000   0.000    0.000   0.000   0.000   0.000
3fu8A    0.000   0.000   0.000   0.000    0.000   0.000   0.000   0.000
3fuuA    0.813   0.952   0.667   0.750    0.797   1.000   0.000   0.797
3fv5A    0.444   1.000   0.375   0.167    0.222   0.000   0.222   0.000
3fvnA    0.468   0.533   0.438   0.308    0.000   0.000   0.000   0.000
3fvoA    0.447   0.000   0.447   0.000    0.021   1.000   0.000   0.021
3fvuA    0.351   1.000   0.000   0.351    0.000   0.000   0.000   0.000
3fvxA    0.228   1.000   0.000   0.228    0.018   1.000   0.000   0.018
3fw1A    0.816   0.000   0.816   0.000    0.071   1.000   0.062   0.011
3fw3A    0.500   1.000   0.000   0.500    0.000   0.000   0.000   0.000
3fw7A    0.727   1.000   0.000   0.727    0.727   1.000   0.000   0.727
3fw9A    0.273   1.000   0.000   0.273    0.000   0.000   0.000   0.000
3fwaA    0.091   1.000   0.000   0.091    0.000   0.000   0.000   0.000
3fwzA    0.787   0.391   0.863   0.353    0.690   0.914   0.339   0.684
3fx4A    0.823   0.000   0.864   0.000    0.016   0.000   0.016   0.000
3fx5A    0.429   0.000   0.500   0.000    0.000   0.000   0.000   0.000
3fx6A    0.600   0.000   0.600   0.000    0.200   0.000   0.200   0.000
3fxuA    0.474   0.667   0.438   0.182    0.018   1.000   0.000   0.018
3fxzA    0.722   0.963   0.000   0.743    0.000   0.000   0.000   0.000
3fz1A    0.750   0.964   0.000   0.771    0.000   0.000   0.000   0.000
3fz4A    0.822   0.000   0.822   0.000    0.133   0.000   0.133   0.000
3fznA    0.100   1.000   0.000   0.100    0.400   1.000   0.000   0.400
3fzsA    0.057   1.000   0.029   0.029    0.000   0.000   0.000   0.000
3fzyA    0.985   1.000   0.985   0.500    0.167   1.000   0.141   0.035
3g00A    0.781   0.000   0.781   0.000    0.219   1.000   0.138   0.107
3g08A    0.000   0.000   0.000   0.000    0.000   0.000   0.000   0.000
3g0eA    0.576   0.950   0.000   0.594    0.030   1.000   0.000   0.030
3g0kA    0.276   1.000   0.262   0.026    0.200   1.000   0.176   0.034
3g0mA    1.000   0.000   1.000   0.000    0.250   0.000   0.250   0.000
3g0oA    0.168   1.000   0.145   0.031    0.044   1.000   0.018   0.027
3g0tA    0.000   0.000   0.000   0.000    0.000   0.000   0.000   0.000
3g0wA    0.545   1.000   0.167   0.500    0.091   0.000   0.091   0.000
3g15A    0.403   1.000   0.000   0.403    0.167   1.000   0.000   0.167
3g1lA    0.364   1.000   0.263   0.176    0.091   0.000   0.091   0.000
3g1mA    0.190   0.000   0.190   0.000    0.095   0.000   0.095   0.000
3g1pA    0.873   0.929   0.854   0.684    0.182   0.000   0.182   0.000
3g20A    1.000   0.000   1.000   0.000    0.000   0.000   0.000   0.000
3g23A    0.900   0.000   0.900   0.000    0.067   0.000   0.067   0.000
3g2yA    0.615   1.000   0.000   0.615    0.000   0.000   0.000   0.000
3g2zA    0.615   1.000   0.000   0.615    0.000   0.000   0.000   0.000
3g30A    0.269   1.000   0.000   0.269    0.000   0.000   0.000   0.000
3g31A    0.179   1.000   0.000   0.179    0.000   0.000   0.000   0.000
3g32A    0.538   1.000   0.000   0.538    0.000   0.000   0.000   0.000
3g34A    0.462   1.000   0.000   0.462    0.000   0.000   0.000   0.000
3g35A    0.269   1.000   0.000   0.269    0.000   0.000   0.000   0.000
3g4iA    0.857   1.000   0.500   0.833    0.429   1.000   0.000   0.429
3g4wA    0.205   0.000   0.205   0.000    0.045   0.000   0.045   0.000
3g4yA    0.205   0.000   0.205   0.000    0.045   0.000   0.045   0.000
3g51A    0.694   0.962   0.000   0.714    0.194   1.000   0.000   0.194
3g53A    0.205   0.000   0.205   0.000    0.045   0.000   0.045   0.000
3g5aA    0.167   0.500   0.100   0.100    0.000   0.000   0.000   0.000
3g5eA    0.833   0.000   0.865   0.000    0.037   0.000   0.037   0.000
3g5hA    0.083   1.000   0.000   0.083    0.000   0.000   0.000   0.000
3g5jA    0.951   1.000   0.951   0.200    0.317   0.714   0.280   0.085
3g5mA    0.817   0.000   0.817   0.000    0.083   0.000   0.083   0.000
3g5rA    0.196   1.000   0.000   0.196    0.286   1.000   0.000   0.286
3g5sA    0.000   0.000   0.000   0.000    0.000   0.000   0.000   0.000
3g5tA    0.537   0.925   0.361   0.397    0.336   1.000   0.000   0.336
3g62A    0.680   0.000   0.680   0.000    0.000   0.000   0.000   0.000
3g66A    0.000   0.000   0.000   0.000    0.333   1.000   0.000   0.333
3g68A    0.667   1.000   0.250   0.625    0.111   1.000   0.000   0.111
3g6iA    1.000   0.000   1.000   0.000    0.500   0.000   0.500   0.000
3g72A    0.167   0.000   0.167   0.000    0.000   0.000   0.000   0.000
3g7nA    0.250   0.000   0.250   0.000    0.269   1.000   0.026   0.255
3g7qA    0.000   0.000   0.000   0.000    0.000   0.000   0.000   0.000
3g88A    0.786   0.950   0.596   0.731    0.696   1.000   0.056   0.691
3g8oA    0.545   1.000   0.167   0.500    0.091   0.000   0.091   0.000
3g8yA    0.053   1.000   0.027   0.027    0.289   1.000   0.000   0.289
3g91A    0.696   0.000   0.696   0.000    0.130   1.000   0.091   0.048
3ga7A    0.160   0.000   0.163   0.000    0.020   1.000   0.000   0.020
3ga8A    1.000   0.000   1.000   0.000    0.700   1.000   0.667   0.250
3gagA    0.620   0.966   0.143   0.609    0.960   1.000   0.000   0.960
3gahA    0.800   0.000   0.800   0.000    0.400   0.000   0.400   0.000
3galA    0.870   0.875   0.867   0.778    0.652   1.000   0.111   0.636
3gamA    0.819   0.000   0.819   0.000    0.086   0.000   0.086   0.000
3gasA    0.077   0.000   0.077   0.000    0.000   0.000   0.000   0.000
3gayA    0.622   0.532   0.688   0.556    0.036   1.000   0.000   0.036
3gbdA    0.277   0.000   0.277   0.000    0.043   1.000   0.000   0.043
3gbfA    0.500   1.000   0.000   0.500    0.000   0.000   0.000   0.000
3gbgA    0.000   0.000   0.000   0.000    0.000   0.000   0.000   0.000
3gbyA    0.417   0.000   0.417   0.000    0.083   0.000   0.083   0.000
3gc2A    0.691   0.250   0.733   0.080    0.037   1.000   0.011   0.027
3gc7A    0.722   0.963   0.000   0.743    0.000   0.000   0.000   0.000
3gd8A    0.333   0.000   0.333   0.000    0.667   1.000   0.000   0.667
3gd9A    0.000   0.000   0.000   0.000    0.000   0.000   0.000   0.000
3gdnA    0.000   0.000   0.000   0.000    0.011   1.000   0.000   0.011
3ge5A    0.630   1.000   0.167   0.600    0.963   0.962   1.000   1.000
3ge6A    0.604   0.966   0.053   0.609    1.000   1.000   0.000   1.000
3genA    0.714   1.000   0.000   0.714    0.000   0.000   0.000   0.000
3gf2A    0.625   0.000   0.625   0.000    0.250   1.000   0.217   0.053
3gfaA    0.333   0.967   0.045   0.315    0.500   1.000   0.000   0.500
3gg2A    0.022   1.000   0.000   0.022    0.600   1.000   0.000   0.600
3gg7A    0.835   0.000   0.835   0.000    0.055   0.667   0.038   0.019
3ghcA    0.909   1.000   0.897   0.556    0.159   0.000   0.159   0.000
3giqA    0.727   0.286   0.792   0.167    0.000   0.000   0.000   0.000
3giuA    0.897   0.000   0.897   0.000    0.141   0.800   0.096   0.057
3gj0A    0.648   0.778   0.558   0.549    0.659   0.966   0.067   0.667
3gjuA    0.351   1.000   0.000   0.351    0.009   1.000   0.000   0.009
3gk2A    0.925   0.000   0.925   0.000    0.698   0.000   0.698   0.000
3gk6A    1.000   1.000   0.000   1.000    1.000   1.000   0.000   1.000
3gk9A    0.573   0.946   0.267   0.515    0.049   0.000   0.049   0.000
3gknA    0.630   0.500   0.652   0.200    0.222   0.000   0.222   0.000
3gktA    0.146   0.000   0.146   0.000    0.049   0.000   0.049   0.000
3gkvA    0.980   0.971   1.000   1.000    0.100   0.000   0.100   0.000
3gkzA    0.667   0.000   0.667   0.000    0.111   0.000   0.111   0.000
3gl0A    0.000   0.000   0.000   0.000    0.000   0.000   0.000   0.000
3glzA    1.000   0.000   1.000   0.000    0.250   0.000   0.250   0.000
3gm6A    0.000   0.000   0.000   0.000    0.000   0.000   0.000   0.000
3gmiA    0.000   0.000   0.000   0.000    0.000   0.000   0.000   0.000
3gmoA    0.000   0.000   0.000   0.000    0.000   0.000   0.000   0.000
3gmrA    0.000   0.000   0.000   0.000    0.429   1.000   0.000   0.429
3gn0A    1.000   1.000   1.000   1.000    0.097   0.000   0.097   0.000
3gn2A    0.335   1.000   0.320   0.034    0.023   0.000   0.023   0.000
3gn9A    0.667   0.000   0.667   0.000    0.667   0.000   0.667   0.000
3gneA    0.900   1.000   0.895   0.333    0.100   1.000   0.053   0.053
3gnoA    0.492   0.500   0.491   0.129    0.000   0.000   0.000   0.000
3gnpA    0.500   0.500   0.500   0.161    0.000   0.000   0.000   0.000
3go6A    0.797   0.625   0.817   0.278    0.038   0.667   0.013   0.026
3go9A    0.000   0.000   0.000   0.000    0.000   0.000   0.000   0.000
3gonA    1.000   1.000   1.000   1.000    0.375   1.000   0.000   0.375
3gp0A    0.056   1.000   0.029   0.029    0.028   1.000   0.000   0.028
3gp3A    0.667   0.000   0.667   0.000    0.222   0.500   0.143   0.143
3gp6A    0.977   0.000   1.000   0.000    0.227   0.000   0.233   0.000
3gpoA    0.965   0.600   0.988   0.750    0.605   0.690   0.561   0.444
3gpsA    1.000   0.000   1.000   0.000    0.267   0.000   0.267   0.000
3gqyA    0.714   0.000   0.714   0.000    0.000   0.000   0.000   0.000
3gqzA    0.250   1.000   0.000   0.250    0.000   0.000   0.000   0.000
3gr2A    0.000   0.000   0.000   0.000    0.000   0.000   0.000   0.000
3gr3A    0.583   0.964   0.050   0.587    1.000   1.000   0.000   1.000
3gr4A    0.750   0.000   0.750   0.000    0.000   0.000   0.000   0.000
3grgA    1.000   0.000   1.000   0.000    0.154   0.000   0.154   0.000
3grrA    0.683   0.917   0.364   0.663    0.692   0.986   0.000   0.699
3gs0A    1.000   0.000   1.000   0.000    0.333   0.000   0.333   0.000
3gs4A    1.000   0.000   1.000   0.000    0.308   0.000   0.308   0.000
3gshA    0.625   1.000   0.571   0.250    0.500   0.000   0.500   0.000
3gspA    0.833   1.000   0.750   0.667    0.333   0.000   0.333   0.000
3gsyA    0.273   1.000   0.000   0.273    0.000   0.000   0.000   0.000
3gt3A    0.737   0.000   0.875   0.000    0.211   0.000   0.211   0.000
3gt4A    0.833   0.000   0.882   0.000    0.222   0.000   0.222   0.000
3gt9A    0.000   0.000   0.000   0.000    0.000   0.000   0.000   0.000
3gtcA    0.125   1.000   0.000   0.125    0.000   0.000   0.000   0.000
3gu8A    0.737   0.933   0.000   0.778    0.158   1.000   0.000   0.158
3gueA    0.400   1.000   0.000   0.400    0.300   1.000   0.000   0.300
3guiA    0.714   0.000   0.714   0.000    0.571   0.000   0.571   0.000
3gujA    0.400   0.000   0.500   0.000    0.400   0.000   0.400   0.000
3gunA    0.500   0.000   0.500   0.000    0.250   0.000   0.250   0.000
3gusA    0.048   1.000   0.000   0.048    0.000   0.000   0.000   0.000
3guzA    0.907   0.333   0.928   0.143    0.267   0.833   0.176   0.141
3gv9A    0.125   1.000   0.000   0.125    0.000   0.000   0.000   0.000
3gvbA    0.500   1.000   0.000   0.500    0.000   0.000   0.000   0.000
3gveA    0.767   1.000   0.750   0.222    0.033   1.000   0.000   0.033
3gvfA    0.500   0.000   0.500   0.000    0.500   0.000   0.500   0.000
3gvoA    1.000   0.000   1.000   0.000    0.000   0.000   0.000   0.000
3gwcA    0.000   0.000   0.000   0.000    1.000   1.000   0.000   1.000
3gwnA    1.000   1.000   1.000   1.000    0.833   1.000   0.750   0.667
3gwtA    0.714   1.000   0.333   0.667    0.000   0.000   0.000   0.000
3gwzA    0.426   1.000   0.031   0.415    0.417   1.000   0.000   0.417
3gxlA    0.676   0.962   0.000   0.694    0.000   0.000   0.000   0.000
3gxrA    0.250   0.000   0.250   0.000    0.500   1.000   0.000   0.500
3gxwA    0.667   1.000   0.625   0.250    0.222   1.000   0.125   0.125
3gy0A    0.591   0.832   0.341   0.568    0.661   1.000   0.060   0.654
3gy5A    0.636   1.000   0.200   0.600    0.000   0.000   0.000   0.000
3gy9A    0.455   0.929   0.376   0.197    0.303   0.765   0.207   0.167
3gydA    0.833   1.000   0.667   0.750    0.333   1.000   0.000   0.333
3gyfA    0.867   0.714   0.895   0.556    0.200   0.000   0.200   0.000
3gzaA    0.706   1.000   0.700   0.062    0.000   0.000   0.000   0.000
3gzbA    0.440   0.875   0.235   0.350    0.080   1.000   0.042   0.042
3gzkA    0.667   0.000   0.667   0.000    0.067   1.000   0.000   0.067
3gzmA    1.000   0.000   1.000   0.000    0.657   0.000   0.676   0.000
3gzxA    0.500   1.000   0.000   0.500    0.000   0.000   0.000   0.000
3h0nA    1.000   0.000   1.000   0.000    1.000   0.000   1.000   0.000
3h0oA    0.571   0.000   0.571   0.000    0.071   1.000   0.000   0.071
3h20A    0.000   0.000   0.000   0.000    0.000   0.000   0.000   0.000
3h2dA    0.000   0.000   0.000   0.000    0.000   0.000   0.000   0.000
3h2lA    0.000   0.000   0.000   0.000    0.000   0.000   0.000   0.000
3h2pA    1.000   0.000   1.000   0.000    0.143   0.000   0.143   0.000
3h2sA    0.656   0.689   0.634   0.571    0.578   0.970   0.085   0.572
3h2yA    1.000   0.000   1.000   0.000    0.000   0.000   0.000   0.000
3h30A    0.351   0.962   0.021   0.347    0.000   0.000   0.000   0.000
3h3lA    0.646   0.333   0.667   0.062    0.021   1.000   0.000   0.021
3h3rA    0.500   0.000   1.000   0.000    0.000   0.000   0.000   0.000
3h41A    0.381   1.000   0.350   0.071    0.333   0.000   0.333   0.000
3h4iA    0.545   1.000   0.375   0.375    0.727   1.000   0.000   0.727
3h4nA    0.900   1.000   0.897   0.250    0.867   1.000   0.000   0.867
3h4oA    0.720   1.000   0.000   0.720    1.000   1.000   0.000   1.000
3h4yA    1.000   0.000   1.000   0.000    1.000   0.000   1.000   0.000
3h55A    0.686   0.357   0.722   0.125    0.157   1.000   0.000   0.157
3h5bA    0.571   0.000   0.571   0.000    0.000   0.000   0.000   0.000
3h5dA    0.725   0.588   0.750   0.303    0.028   1.000   0.009   0.019
3h5nA    0.677   1.000   0.167   0.655    0.742   1.000   0.000   0.742
3h5qA    0.000   0.000   0.000   0.000    0.000   0.000   0.000   0.000
3h5uA    0.000   0.000   0.000   0.000    0.000   0.000   0.000   0.000
3h64A    0.615   0.500   0.667   0.400    0.231   0.000   0.231   0.000
3h67A    0.636   0.667   0.625   0.400    0.182   0.000   0.182   0.000
3h68A    0.545   0.500   0.571   0.400    0.182   0.000   0.182   0.000
3h6dA    0.273   0.000   0.273   0.000    0.091   0.000   0.091   0.000
3h6lA    0.833   0.833   0.000   1.000    1.000   1.000   0.000   1.000
3h6wA    0.385   0.000   0.385   0.000    0.019   0.000   0.019   0.000
3h72A    0.800   0.833   0.786   0.625    0.150   1.000   0.000   0.150
3h78A    0.250   1.000   0.143   0.143    0.000   0.000   0.000   0.000
3h7aA    0.396   0.000   0.396   0.000    0.071   0.909   0.025   0.049
3h7jA    0.533   0.700   0.450   0.389    0.033   0.000   0.033   0.000
3h7rA    0.911   1.000   0.909   0.200    0.044   1.000   0.000   0.044
3h7wA    0.438   0.833   0.200   0.385    0.000   0.000   0.000   0.000
3h8gA    0.833   0.000   0.833   0.000    0.167   1.000   0.000   0.167
3h93A    0.393   1.000   0.370   0.056    0.321   1.000   0.296   0.050
3h95A    0.077   0.000   0.077   0.000    0.000   0.000   0.000   0.000
3h9bA    0.250   0.500   0.000   0.333    0.500   1.000   0.000   0.500
3h9mA    0.000   0.000   0.000   0.000    0.000   0.000   0.000   0.000
3h9uA    0.000   0.000   0.000   0.000    0.000   0.000   0.000   0.000
3hapA    0.250   0.000   0.250   0.000    0.042   1.000   0.000   0.042
3hasA    0.500   0.000   0.500   0.000    0.167   0.000   0.167   0.000
3hbgA    1.000   1.000   0.000   1.000    0.500   1.000   0.000   0.500
3hbnA    0.886   0.750   0.917   0.667    0.636   1.000   0.000   0.636
3hc8A    0.857   1.000   0.500   0.833    0.000   0.000   0.000   0.000
3hcnA    0.950   1.000   0.947   0.500    0.000   0.000   0.000   0.000
3hcxA    1.000   0.000   1.000   0.000    1.000   0.000   1.000   0.000
3hd1A    0.667   0.000   1.000   0.000    0.333   0.000   0.333   0.000
3hd2A    1.000   0.000   1.000   0.000    0.400   0.000   0.400   0.000
3hd3A    0.467   0.667   0.417   0.222    0.067   1.000   0.000   0.067
3hdlA    0.000   0.000   0.000   0.000    0.000   0.000   0.000   0.000
3hdsA    0.909   0.750   1.000   1.000    0.091   0.000   0.091   0.000
3hdxA    0.125   0.000   0.125   0.000    0.125   0.000   0.125   0.000
3hdzA    0.714   1.000   0.333   0.667    0.000   0.000   0.000   0.000
3hejA    1.000   0.000   1.000   0.000    0.000   0.000   0.000   0.000
3hekA    1.000   1.000   0.000   1.000    0.000   0.000   0.000   0.000
3hf5A    0.556   0.400   0.750   0.667    0.000   0.000   0.000   0.000
3hf6A    0.000   0.000   0.000   0.000    0.000   0.000   0.000   0.000
3hf8A    0.000   0.000   0.000   0.000    0.000   0.000   0.000   0.000
3hfbA    0.000   0.000   0.000   0.000    0.000   0.000   0.000   0.000
3hfkA    0.600   0.400   0.800   0.667    0.100   0.000   0.100   0.000
3hfwA    1.000   1.000   1.000   1.000    0.333   1.000   0.000   0.333
3hg3A    0.624   0.000   0.626   0.000    0.051   1.000   0.000   0.051
3hgmA    0.974   0.429   0.995   0.750    0.420   0.527   0.377   0.252
3hh3A    0.714   0.000   0.714   0.000    0.429   0.000   0.429   0.000
3hhaA    0.125   0.000   0.143   0.000    0.125   1.000   0.000   0.125
3hhiA    0.400   0.000   0.400   0.000    0.000   0.000   0.000   0.000
3hhuA    0.667   0.667   0.000   1.000    0.000   0.000   0.000   0.000
3hhyA    0.000   0.000   0.000   0.000    0.333   1.000   0.000   0.333
3hj1A    0.000   0.000   0.000   0.000    0.667   1.000   0.000   0.667
3hjbA    0.000   0.000   0.000   0.000    0.143   1.000   0.000   0.143
3hk1A    0.731   0.200   0.857   0.250    0.346   0.000   0.346   0.000
3hkaA    0.588   0.375   0.778   0.600    0.000   0.000   0.000   0.000
3hknA    0.500   1.000   0.000   0.500    0.000   0.000   0.000   0.000
3hkoA    0.135   1.000   0.030   0.111    0.000   0.000   0.000   0.000
3hkuA    1.000   1.000   0.000   1.000    0.000   0.000   0.000   0.000
3hkwA    0.000   0.000   0.000   0.000    0.000   0.000   0.000   0.000
3hl0A    0.500   1.000   0.250   0.400    0.333   1.000   0.000   0.333
3hl5A    0.500   0.000   0.500   0.000    0.500   0.000   0.500   0.000
3hl7A    0.403   0.966   0.023   0.400    0.000   0.000   0.000   0.000
3hljA    1.000   1.000   0.000   1.000    0.000   0.000   0.000   0.000
3hllA    0.611   0.957   0.000   0.629    0.000   0.000   0.000   0.000
3hlpA    0.500   0.000   0.500   0.000    0.250   0.000   0.250   0.000
3hlwA    0.615   1.000   0.000   0.615    0.000   0.000   0.000   0.000
3hlxA    0.500   0.000   0.571   0.000    0.125   0.000   0.125   0.000
3hmcA    0.829   0.000   0.951   0.000    0.186   0.000   0.186   0.000
3hmiA    0.667   1.000   0.083   0.656    0.000   0.000   0.000   0.000
3hmzA    0.625   0.692   0.333   0.818    0.812   1.000   0.000   0.812
3hnhA    0.727   0.000   0.727   0.000    0.091   0.000   0.091   0.000
3hnnA    0.296   0.000   0.296   0.000    0.074   1.000   0.038   0.038
3ho6A    1.000   1.000   1.000   1.000    0.545   1.000   0.444   0.286
3ho9A    0.000   0.000   0.000   0.000    0.000   0.000   0.000   0.000
3hoiA    0.783   1.000   0.000   0.783    1.000   1.000   0.000   1.000
3hpsA    0.333   1.000   0.000   0.333    0.000   0.000   0.000   0.000
3hpyA    0.286   1.000   0.167   0.167    0.143   1.000   0.000   0.143
3hqwA    0.375   0.000   0.375   0.000    0.000   0.000   0.000   0.000
3hqzA    0.444   1.000   0.375   0.167    0.000   0.000   0.000   0.000
3hrfA    0.027   0.000   0.027   0.000    0.000   0.000   0.000   0.000
3hrpA    0.464   0.000   0.464   0.000    0.107   1.000   0.000   0.107
3hrqA    0.000   0.000   0.000   0.000    0.000   0.000   0.000   0.000
3hrrA    1.000   0.000   1.000   0.000    0.000   0.000   0.000   0.000
3hs4A    0.000   0.000   0.000   0.000    0.500   1.000   0.000   0.500
3hssA    0.516   0.889   0.455   0.211    0.047   1.000   0.000   0.047
3hsuA    0.667   1.000   0.000   0.667    0.667   1.000   0.000   0.667
3hsyA    0.059   0.000   0.059   0.000    0.000   0.000   0.000   0.000
3hszA    1.000   0.000   1.000   0.000    0.500   0.000   0.500   0.000
3ht5A    0.333   1.000   0.000   0.333    0.333   1.000   0.000   0.333
3ht6A    0.667   0.000   0.667   0.000    0.167   0.000   0.167   0.000
3htgA    0.600   0.000   0.600   0.000    0.200   0.000   0.200   0.000
3htnA    1.000   0.000   1.000   0.000    0.333   0.000   0.333   0.000
3hu9A    0.667   0.000   0.667   0.000    0.167   0.000   0.167   0.000
3huaA    0.750   0.000   0.750   0.000    0.250   0.000   0.250   0.000
3hucA    0.056   1.000   0.029   0.029    0.028   1.000   0.000   0.028
3hukA    0.667   0.000   0.667   0.000    0.167   0.000   0.167   0.000
3huoA    0.262   1.000   0.088   0.205    0.214   1.000   0.083   0.154
3hv6A    0.042   1.000   0.028   0.014    0.000   0.000   0.000   0.000
3hv8A    0.589   0.062   0.800   0.111    0.143   1.000   0.000   0.143
3hvhA    0.487   0.500   0.484   0.196    0.058   0.000   0.058   0.000
3hviA    0.481   0.000   0.481   0.000    0.065   1.000   0.059   0.007
3hvjA    0.494   0.000   0.494   0.000    0.058   0.000   0.058   0.000
3hvsA    0.630   0.000   0.630   0.000    0.185   0.000   0.185   0.000
3hvuA    0.851   0.500   0.894   0.364    0.216   0.000   0.222   0.000
3hw4A    1.000   0.000   1.000   0.000    0.750   1.000   0.714   0.333
3hw8A    0.000   0.000   0.000   0.000    0.000   0.000   0.000   0.000
3hwwA    0.000   0.000   0.000   0.000    0.000   0.000   0.000   0.000
3hx3A    0.800   1.000   0.667   0.667    0.400   0.000   0.400   0.000
3hx4A    0.536   1.000   0.000   0.536    0.214   1.000   0.000   0.214
3hx8A    0.171   0.000   0.171   0.000    0.429   1.000   0.130   0.375
3hx9A    0.690   1.000   0.679   0.100    0.414   1.000   0.393   0.056
3hxvA    0.750   0.000   1.000   0.000    0.250   1.000   0.000   0.250
3hxzA    1.000   0.000   1.000   0.000    0.000   0.000   0.000   0.000
3hy3A    0.944   0.000   0.944   0.000    0.444   0.000   0.444   0.000
3hy7A    0.909   0.833   1.000   1.000    0.182   1.000   0.100   0.100
3hyfA    0.867   0.000   0.929   0.000    0.800   0.000   0.800   0.000
3hygA    1.000   1.000   1.000   1.000    0.091   0.000   0.091   0.000
3hynA    0.992   0.000   1.000   0.000    0.262   0.667   0.252   0.022
3hyoA    0.841   0.692   0.875   0.562    0.464   0.967   0.077   0.446
3hyyA    0.333   0.000   0.333   0.000    0.000   0.000   0.000   0.000
3hz6A    0.167   1.000   0.107   0.074    0.133   1.000   0.000   0.133
3hzlA    0.000   0.000   0.000   0.000    0.000   0.000   0.000   0.000
3hzpA    0.588   0.333   0.643   0.167    0.529   1.000   0.273   0.429
3i07A    0.500   0.000   0.500   0.000    0.400   0.000   0.400   0.000
3i09A    0.493   1.000   0.356   0.296    0.133   1.000   0.000   0.133
3i0fA    1.000   0.000   1.000   0.000    0.250   1.000   0.000   0.250
3i0yA    0.161   0.000   0.161   0.000    0.419   1.000   0.100   0.379
3i10A    0.618   0.087   0.889   0.286    0.191   1.000   0.068   0.141
3i14A    0.872   1.000   0.824   0.684    0.191   0.000   0.191   0.000
3i1aA    0.222   0.875   0.036   0.206    0.000   0.000   0.000   0.000
3i2hA    0.000   0.000   0.000   0.000    0.000   0.000   0.000   0.000
3i2oA    0.625   0.556   0.714   0.714    0.375   1.000   0.167   0.286
3i3fA    0.929   1.000   0.917   0.667    0.500   1.000   0.417   0.222
3i45A    0.818   0.789   0.857   0.882    0.000   0.000   0.000   0.000
3i4gA    0.000   0.000   0.000   0.000    0.000   0.000   0.000   0.000
3i4yA    0.333   1.000   0.000   0.333    0.000   0.000   0.000   0.000
3i5cA    0.000   0.000   0.000   0.000    1.000   1.000   0.000   1.000
3i5oA    0.000   0.000   0.000   0.000    0.000   0.000   0.000   0.000
3i5xA    0.000   0.000   0.000   0.000    0.500   1.000   0.000   0.500
3i6cA    0.833   0.000   1.000   0.000    0.333   0.000   0.333   0.000
3i6iA    0.662   0.948   0.365   0.608    0.629   0.990   0.000   0.633
3i6oA    0.643   0.667   0.636   0.333    0.000   0.000   0.000   0.000
3i7gA    0.864   0.833   0.875   0.714    0.273   0.000   0.273   0.000
3i7vA    0.250   1.000   0.100   0.182    0.417   1.000   0.000   0.417
3i8wA    0.500   0.000   0.500   0.000    0.000   0.000   0.000   0.000
3i9aA    1.000   0.000   1.000   0.000    0.231   0.000   0.231   0.000
3ia8A    0.933   0.000   1.000   0.000    0.000   0.000   0.000   0.000
3iahA    0.261   0.000   0.261   0.000    0.021   0.000   0.021   0.000
3ib0A    0.286   0.000   0.286   0.000    0.000   0.000   0.000   0.000
3ib7A    0.886   0.167   0.925   0.107    0.040   1.000   0.012   0.029
3ib8A    0.908   0.000   0.919   0.000    0.264   1.000   0.015   0.256
3ibiA    1.000   1.000   0.000   1.000    0.000   0.000   0.000   0.000
3ic0A    0.289   0.000   0.289   0.000    0.067   0.000   0.067   0.000
3iccA    0.310   0.755   0.266   0.092    0.016   0.000   0.016   0.000
3icsA    0.231   1.000   0.000   0.231    0.923   1.000   0.000   0.923
3icvA    0.344   0.500   0.333   0.048    0.031   0.000   0.031   0.000
3icwA    0.606   0.833   0.521   0.395    0.030   0.000   0.030   0.000
3idaA    0.000   0.000   0.000   0.000    0.000   0.000   0.000   0.000
3ie5A    0.500   0.500   0.500   0.067    0.000   0.000   0.000   0.000
3ie7A    0.885   1.000   0.860   0.611    0.443   1.000   0.029   0.433
3ieiA    0.669   0.488   0.735   0.400    0.312   1.000   0.000   0.312
3if7A    0.716   0.000   0.734   0.000    0.296   0.000   0.296   0.000
3ifeA    0.000   0.000   0.000   0.000    0.000   0.000   0.000   0.000
3ig7A    0.611   0.957   0.000   0.629    0.000   0.000   0.000   0.000
3ignA    0.833   0.000   0.833   0.000    0.667   1.000   0.500   0.500
3igpA    0.000   0.000   0.000   0.000    0.000   0.000   0.000   0.000
3igsA    0.559   0.404   0.591   0.169    0.105   1.000   0.093   0.014
3ih0A    0.750   1.000   0.588   0.611    0.821   0.958   0.000   0.852
3ihtA    0.648   0.317   0.954   0.864    0.624   0.955   0.254   0.589
3ii9A    0.000   0.000   0.000   0.000    0.000   0.000   0.000   0.000
3iibA    0.182   0.000   0.182   0.000    0.182   1.000   0.000   0.182
3iidA    0.923   0.429   0.983   0.750    0.508   0.818   0.349   0.391
3iiiA    0.000   0.000   0.000   0.000    0.125   1.000   0.000   0.125
3iijA    0.711   0.667   0.731   0.529    0.694   0.955   0.213   0.690
3iitA    0.467   0.875   0.000   0.500    0.000   0.000   0.000   0.000
3iixA    0.824   0.250   0.882   0.176    0.061   1.000   0.000   0.061
3ij3A    0.667   0.000   0.667   0.000    0.000   0.000   0.000   0.000
3ij8A    0.367   0.500   0.366   0.011    0.061   1.000   0.000   0.061
3ijcA    0.261   1.000   0.227   0.056    0.000   0.000   0.000   0.000
3ijiA    0.755   0.541   0.885   0.741    0.031   1.000   0.000   0.031
3ijjA    0.980   1.000   0.979   0.750    0.480   0.000   0.480   0.000
3ijwA    1.000   0.000   1.000   0.000    1.000   0.000   1.000   0.000
3ik3A    0.083   1.000   0.057   0.029    0.000   0.000   0.000   0.000
3ik7A    0.286   1.000   0.000   0.286    0.619   1.000   0.000   0.619
3ikbA    0.688   1.000   0.615   0.375    0.250   1.000   0.143   0.143
3ikgA    0.500   0.000   1.000   0.000    0.000   0.000   0.000   0.000
3ikhA    0.870   1.000   0.837   0.611    0.611   1.000   0.087   0.596
3iljA    1.000   0.000   1.000   0.000    1.000   0.000   1.000   0.000
3iloA    1.000   0.000   1.000   0.000    1.000   0.000   1.000   0.000
3ilpA    0.062   1.000   0.000   0.062    0.062   1.000   0.000   0.062
3ilrA    0.333   0.000   0.400   0.000    0.000   0.000   0.000   0.000
3ilzA    0.600   1.000   0.000   0.600    0.100   1.000   0.000   0.100
3im0A    0.900   1.000   0.895   0.333    0.050   0.000   0.050   0.000
3im2A    1.000   0.000   1.000   0.000    0.000   0.000   0.000   0.000
3imcA    0.455   0.000   0.455   0.000    0.000   0.000   0.000   0.000
3imfA    0.295   0.000   0.295   0.000    0.014   0.000   0.014   0.000
3imgA    0.545   0.667   0.500   0.333    0.000   0.000   0.000   0.000
3imkA    1.000   0.000   1.000   0.000    0.333   1.000   0.323   0.023
3imrA    1.000   0.000   1.000   0.000    0.000   0.000   0.000   0.000
3infA    0.571   1.000   0.250   0.500    0.000   0.000   0.000   0.000
3ingA    0.527   0.647   0.333   0.611    0.818   1.000   0.000   0.818
3injA    0.000   0.000   0.000   0.000    0.000   0.000   0.000   0.000
3inwA    1.000   1.000   1.000   1.000    0.000   0.000   0.000   0.000
3iodA    0.538   1.000   0.400   0.333    0.077   1.000   0.000   0.077
3iofA    0.810   0.867   0.778   0.684    0.214   0.000   0.214   0.000
3iogA    0.810   0.867   0.778   0.684    0.238   0.000   0.238   0.000
3ioqA    0.000   0.000   0.000   0.000    0.250   1.000   0.000   0.250
3ip0A    1.000   0.000   1.000   0.000    0.500   0.000   0.500   0.000
3ip6A    0.791   0.812   0.778   0.684    0.163   1.000   0.000   0.163
3ip7A    0.804   0.778   0.821   0.737    0.174   1.000   0.000   0.174
3ip8A    0.667   0.138   0.787   0.129    0.077   0.000   0.077   0.000
3ipbA    1.000   0.000   1.000   0.000    0.308   0.000   0.308   0.000
3ipiA    0.267   1.000   0.254   0.022    0.000   0.000   0.000   0.000
3iq0A    0.837   1.000   0.781   0.611    0.558   1.000   0.050   0.548
3iqeA    0.883   0.000   0.892   0.000    0.106   0.500   0.098   0.012
3iqkA    0.500   1.000   0.000   0.500    0.000   0.000   0.000   0.000
3iqvA    0.933   0.000   1.000   0.000    0.200   0.000   0.200   0.000
3ir4A    0.652   1.000   0.200   0.619    0.870   1.000   0.400   0.857
3is3A    0.320   0.846   0.303   0.038    0.041   1.000   0.015   0.027
3isgA    0.750   1.000   0.000   0.750    0.000   0.000   0.000   0.000
3istA    0.839   0.400   0.935   0.571    0.161   1.000   0.021   0.145
3it0A    0.000   0.000   0.000   0.000    0.333   1.000   0.000   0.333
3it1A    0.250   0.000   0.250   0.000    0.000   0.000   0.000   0.000
3it3A    0.333   0.000   0.333   0.000    0.000   0.000   0.000   0.000
3itaA    0.538   1.000   0.000   0.538    0.077   1.000   0.000   0.077
3itcA    0.649   0.185   0.915   0.556    0.027   1.000   0.000   0.027
3itiA    0.083   0.000   0.083   0.000    0.000   0.000   0.000   0.000
3itlA    0.682   0.333   0.923   0.750    0.023   0.000   0.023   0.000
3ituA    0.667   1.000   0.000   0.667    0.333   1.000   0.000   0.333
3iu2A    1.000   0.000   1.000   0.000    0.000   0.000   0.000   0.000
3iu7A    0.000   0.000   0.000   0.000    0.000   0.000   0.000   0.000
3iu9A    0.250   1.000   0.000   0.250    0.000   0.000   0.000   0.000
3iubA    0.545   1.000   0.500   0.167    0.000   0.000   0.000   0.000
3iupA    0.684   1.000   0.143   0.667    0.789   1.000   0.000   0.789
3iutA    0.400   0.500   0.333   0.333    0.000   0.000   0.000   0.000
3iuwA    1.000   0.000   1.000   0.000    0.583   0.000   0.583   0.000
3iuzA    0.000   0.000   0.000   0.000    1.000   1.000   0.000   1.000
3ivdA    0.800   1.000   0.500   0.750    0.200   1.000   0.000   0.200
3iveA    0.600   1.000   0.333   0.500    0.000   0.000   0.000   0.000
3ivyA    0.292   1.000   0.000   0.292    0.292   1.000   0.000   0.292
3iwdA    0.955   0.000   1.000   0.000    0.455   0.111   0.692   0.200
3iwfA    0.881   0.000   0.881   0.000    0.190   0.000   0.190   0.000
3iwoA    0.000   0.000   0.000   0.000    0.000   0.000   0.000   0.000
3ix4A    0.750   1.000   0.733   0.200    0.375   0.000   0.375   0.000
3ix9A    0.859   0.769   0.873   0.500    0.467   0.870   0.333   0.303
3ixbA    0.250   1.000   0.000   0.250    0.000   0.000   0.000   0.000
3ixlA    0.619   0.116   0.792   0.161    0.071   1.000   0.066   0.006
3jq6A    0.335   0.700   0.313   0.059    0.023   0.000   0.023   0.000
3jq8A    0.333   0.667   0.315   0.050    0.017   0.000   0.017   0.000
3jqaA    0.306   0.455   0.296   0.042    0.029   1.000   0.023   0.006
3js5A    0.950   0.400   1.000   1.000    0.333   0.000   0.333   0.000
3js8A    0.000   0.000   0.000   0.000    0.000   0.000   0.000   0.000
3jsfA    0.957   0.750   0.976   0.750    0.413   0.000   0.413   0.000
3jtkA    1.000   0.000   1.000   0.000    0.000   0.000   0.000   0.000
3jtmA    0.029   0.000   0.029   0.000    0.029   1.000   0.000   0.029
3jtxA    0.169   1.000   0.039   0.140    0.051   1.000   0.000   0.051
3ju8A    0.357   1.000   0.000   0.357    0.429   1.000   0.000   0.429
3jucA    0.500   1.000   0.000   0.500    0.000   0.000   0.000   0.000
3juuA    0.667   0.500   0.727   0.400    0.067   1.000   0.000   0.067
3jvhA    1.000   0.000   1.000   0.000    0.250   0.000   0.250   0.000
3jvlA    0.714   0.000   0.714   0.000    0.500   0.000   0.500   0.000
3jvrA    0.027   0.000   0.027   0.000    0.000   0.000   0.000   0.000
3jvsA    0.053   0.000   0.053   0.000    0.000   0.000   0.000   0.000
3jw7A    0.654   0.538   0.769   0.700    0.010   1.000   0.000   0.010
3jw9A    0.079   1.000   0.000   0.079    0.044   1.000   0.000   0.044
3jwaA    0.053   1.000   0.000   0.053    0.058   1.000   0.000   0.058
3jwbA    0.175   1.000   0.000   0.175    0.000   0.000   0.000   0.000
3jyoA    0.519   0.800   0.350   0.425    0.744   0.983   0.049   0.750
3jypA    0.308   0.800   0.292   0.035    0.063   1.000   0.026   0.039
3jyqA    0.314   0.800   0.299   0.036    0.038   1.000   0.025   0.013
3jyrA    0.500   1.000   0.476   0.083    0.045   1.000   0.000   0.045
3jzeA    0.795   0.000   0.795   0.000    0.128   1.000   0.000   0.128
3jzjA    0.611   0.615   0.610   0.333    0.019   1.000   0.000   0.019
3k00A    0.618   0.615   0.619   0.333    0.236   1.000   0.000   0.236
3k0zA    0.242   1.000   0.219   0.038    0.061   0.000   0.061   0.000
3k11A    0.647   0.000   0.647   0.000    0.000   0.000   0.000   0.000
3k14A    1.000   0.000   1.000   0.000    0.250   0.000   0.250   0.000
3k1uA    0.864   1.000   0.850   0.400    0.000   0.000   0.000   0.000
3k1xA    0.667   0.000   0.667   0.000    0.000   0.000   0.000   0.000
3k21A    0.500   0.000   0.500   0.000    0.500   0.000   0.500   0.000
3k2vA    0.278   1.000   0.133   0.188    0.667   1.000   0.000   0.667
3k3cA    0.286   0.500   0.200   0.200    0.095   1.000   0.050   0.050
3k3iA    0.000   0.000   0.000   0.000    0.000   0.000   0.000   0.000
3k45A    0.744   0.412   0.781   0.175    0.214   0.000   0.214   0.000
3k54A    0.556   0.950   0.062   0.559    0.000   0.000   0.000   0.000
3k5kA    0.000   0.000   0.000   0.000    0.000   0.000   0.000   0.000
3k5vA    0.057   0.000   0.057   0.000    0.000   0.000   0.000   0.000
3k5xA    0.638   0.231   0.884   0.545    0.014   1.000   0.000   0.014
3k6vA    0.619   0.857   0.589   0.207    0.143   1.000   0.018   0.129
3k7sA    0.911   0.143   0.950   0.125    0.151   0.000   0.151   0.000
3k82A    0.429   0.000   0.429   0.000    0.429   0.000   0.429   0.000
3k8dA    0.580   0.462   0.622   0.300    0.300   1.000   0.000   0.300
3k9wA    0.806   0.200   0.839   0.062    0.204   0.000   0.204   0.000
3k9xA    1.000   0.000   1.000   0.000    0.000   0.000   0.000   0.000
3ka7A    0.500   0.944   0.000   0.515    0.647   1.000   0.000   0.647
3kadA    1.000   0.000   1.000   0.000    1.000   0.000   1.000   0.000
3kalA    0.333   1.000   0.000   0.333    0.000   0.000   0.000   0.000
3kaoA    0.639   0.000   0.639   0.000    0.000   0.000   0.000   0.000
3kb9A    0.500   1.000   0.143   0.455    0.000   0.000   0.000   0.000
3kbnA    0.693   0.259   0.851   0.389    0.000   0.000   0.000   0.000
3kbrA    0.542   0.667   0.444   0.483    0.042   1.000   0.000   0.042
3kd6A    0.631   0.312   0.735   0.278    0.615   0.975   0.040   0.619
3kdbA    0.833   1.000   0.750   0.667    0.000   0.000   0.000   0.000
3kdwA    1.000   0.000   1.000   0.000    1.000   0.000   1.000   0.000
3ke7A    0.290   0.750   0.259   0.065    0.032   0.000   0.032   0.000
3ke9A    0.833   0.000   0.833   0.000    0.056   0.000   0.056   0.000
3kekA    0.667   0.000   0.667   0.000    0.167   0.000   0.167   0.000
3keoA    0.627   0.623   0.632   0.644    0.695   0.975   0.105   0.696
3kf0A    0.667   0.000   0.667   0.000    0.111   0.000   0.111   0.000
3kf3A    0.533   0.750   0.455   0.333    0.333   1.000   0.000   0.333
3kf4A    0.629   0.955   0.077   0.636    0.000   0.000   0.000   0.000
3kfaA    0.114   1.000   0.061   0.061    0.000   0.000   0.000   0.000
3kffA    0.800   0.727   0.833   0.667    0.286   0.000   0.286   0.000
3kfgA    0.771   0.700   0.800   0.583    0.314   0.000   0.314   0.000
3kfiA    0.806   0.692   0.870   0.750    0.333   0.000   0.333   0.000
3kfnA    0.667   0.000   0.667   0.000    0.111   0.000   0.111   0.000
3kgcA    0.327   0.000   0.327   0.000    0.000   0.000   0.000   0.000
3kgtA    1.000   0.000   1.000   0.000    0.231   0.000   0.231   0.000
3kgyA    0.607   0.500   0.643   0.318    0.357   0.917   0.205   0.239
3khqA    0.679   0.000   0.679   0.000    0.286   0.500   0.269   0.050
3ki0A    0.500   0.000   1.000   0.000    0.000   0.000   0.000   0.000
3ki1A    0.500   0.000   1.000   0.000    0.000   0.000   0.000   0.000
3ki4A    0.000   0.000   0.000   0.000    0.000   0.000   0.000   0.000
3ki6A    0.000   0.000   0.000   0.000    0.000   0.000   0.000   0.000
3kigA    0.000   0.000   0.000   0.000    0.000   0.000   0.000   0.000
3kjdA    1.000   1.000   0.000   1.000    0.000   0.000   0.000   0.000
3kjmA    0.000   0.000   0.000   0.000    0.000   0.000   0.000   0.000
3kjnA    0.973   0.333   1.000   1.000    0.425   0.000   0.425   0.000
3kjqA    0.986   0.000   0.986   0.000    0.419   0.000   0.419   0.000
3kjrA    0.000   0.000   0.000   0.000    0.500   1.000   0.000   0.500
3kkfA    0.583   0.500   0.587   0.050    0.375   0.000   0.375   0.000
3kkgA    0.250   0.900   0.195   0.087    0.312   1.000   0.043   0.290
3kkiA    0.000   0.000   0.000   0.000    0.000   0.000   0.000   0.000
3kkuA    0.400   0.500   0.333   0.333    0.000   0.000   0.000   0.000
3kkzA    0.672   0.875   0.446   0.636    0.606   0.988   0.019   0.607
3kl0A    0.510   0.571   0.509   0.027    0.013   1.000   0.000   0.013
3kl6A    0.267   0.800   0.000   0.286    0.000   0.000   0.000   0.000
3klbA    0.898   0.600   0.952   0.692    0.265   0.857   0.167   0.146
3klrA    1.000   0.000   1.000   0.000    0.333   0.000   0.333   0.000
3km4A    0.167   0.000   0.167   0.000    0.000   0.000   0.000   0.000
3kmtA    0.875   0.857   1.000   1.000    0.875   1.000   0.000   0.875
3kmxA    0.667   1.000   0.000   0.667    0.000   0.000   0.000   0.000
3kmyA    0.500   1.000   0.000   0.500    0.000   0.000   0.000   0.000
3kn8A    0.450   0.500   0.448   0.030    0.000   0.000   0.000   0.000
3koqA    0.440   1.000   0.000   0.440    1.000   1.000   0.000   1.000
3kosA    0.609   0.500   0.639   0.278    0.174   1.000   0.050   0.136
3kouA    0.667   0.000   0.667   0.000    0.333   0.000   0.333   0.000
3kpbA    0.647   0.500   0.667   0.167    0.294   0.000   0.294   0.000
3kpcA    0.786   1.000   0.727   0.500    0.571   0.750   0.333   0.600
3kq0A    0.724   0.643   0.800   0.750    0.241   0.000   0.241   0.000
3kq7A    0.333   1.000   0.040   0.314    0.000   0.000   0.000   0.000
3krbA    0.985   0.857   1.000   1.000    0.164   1.000   0.018   0.152
3kroA    0.417   0.833   0.278   0.278    0.125   1.000   0.000   0.125
3krrA    0.639   0.958   0.000   0.657    0.000   0.000   0.000   0.000
3kryA    0.944   1.000   0.923   0.833    0.167   0.000   0.167   0.000
3krzA    0.382   0.200   0.390   0.014    0.000   0.000   0.000   0.000
3ks6A    0.912   0.000   0.912   0.000    0.168   1.000   0.080   0.103
3ks9A    0.647   0.917   0.000   0.688    0.000   0.000   0.000   0.000
3ksmA    0.829   0.469   0.925   0.625    0.099   1.000   0.055   0.049
3ksxA    0.559   0.895   0.400   0.415    0.034   1.000   0.000   0.034
3ktcA    0.736   0.226   0.904   0.438    0.000   0.000   0.000   0.000
3ku0A    0.714   1.000   0.000   0.714    0.571   1.000   0.000   0.571
3kv2A    0.933   0.333   1.000   1.000    0.067   0.000   0.067   0.000
3kvjA    0.519   0.000   0.528   0.000    0.003   1.000   0.000   0.003
3kvvA    0.897   0.812   0.919   0.722    0.051   0.000   0.051   0.000
3kw9A    0.200   0.250   0.000   0.500    0.000   0.000   0.000   0.000
3kwoA    0.750   0.000   0.750   0.000    0.300   0.000   0.300   0.000
3kwsA    0.846   0.000   0.846   0.000    0.077   1.000   0.031   0.049
3kwtA    1.000   0.000   1.000   0.000    0.000   0.000   0.000   0.000
3kwuA    1.000   0.000   1.000   0.000    0.000   0.000   0.000   0.000
3kx1A    0.200   0.000   0.333   0.000    0.000   0.000   0.000   0.000
3kxgA    0.649   0.960   0.000   0.667    0.000   0.000   0.000   0.000
3kxhA    0.027   0.000   0.027   0.000    0.027   1.000   0.000   0.027
3kxmA    0.757   0.966   0.000   0.778    0.000   0.000   0.000   0.000
3kxwA    0.429   1.000   0.000   0.429    0.429   1.000   0.000   0.429
3kyaA    0.400   0.000   0.400   0.000    0.000   0.000   0.000   0.000
3kzkA    0.487   0.250   0.548   0.125    0.000   0.000   0.000   0.000
3kzmA    0.639   1.000   0.618   0.133    0.000   0.000   0.000   0.000
3kzzA    1.000   0.000   1.000   0.000    1.000   0.000   1.000   0.000
3l0qA    0.200   1.000   0.111   0.111    0.000   0.000   0.000   0.000
3l0vA    1.000   1.000   1.000   1.000    0.000   0.000   0.000   0.000
3l12A    0.924   0.000   0.931   0.000    0.023   0.000   0.023   0.000
3l1bA    0.364   1.000   0.125   0.300    0.091   0.000   0.091   0.000
3l1fA    0.947   0.000   0.947   0.000    0.579   0.000   0.611   0.000
3l1nA    1.000   0.000   1.000   0.000    0.800   1.000   0.750   0.500
3l2hA    0.415   0.000   0.415   0.000    0.098   0.000   0.098   0.000
3l2xA    0.667   0.000   0.667   0.000    0.333   0.000   0.333   0.000
3l3iA    0.000   0.000   0.000   0.000    0.000   0.000   0.000   0.000
3l4lA    0.500   1.000   0.333   0.333    0.125   0.000   0.125   0.000
3l4nA    0.528   0.182   0.774   0.364    0.585   1.000   0.353   0.463
3l5aA    0.563   0.000   0.563   0.000    0.119   1.000   0.000   0.119
3l5bA    0.500   1.000   0.000   0.500    0.000   0.000   0.000   0.000
3l5pA    0.962   1.000   0.961   0.500    0.472   0.000   0.472   0.000
3l5rA    0.981   1.000   0.980   0.750    0.481   0.000   0.481   0.000
3l5sA    0.960   1.000   0.958   0.500    0.480   0.000   0.480   0.000
3l5tA    0.961   1.000   0.959   0.500    0.490   0.000   0.490   0.000
3l5uA    0.980   1.000   0.978   0.750    0.449   0.000   0.449   0.000
3l6bA    0.750   1.000   0.600   0.600    0.250   1.000   0.000   0.250
3l6gA    0.493   0.000   0.493   0.000    0.000   0.000   0.000   0.000
3l77A    0.483   0.760   0.436   0.187    0.251   0.960   0.064   0.213
3l8aA    0.603   1.000   0.000   0.603    0.655   1.000   0.000   0.655
3l92A    0.813   0.212   0.883   0.175    0.302   0.000   0.302   0.000
3l9mA    0.703   0.929   0.000   0.743    0.000   0.000   0.000   0.000
3l9wA    0.222   1.000   0.125   0.125    0.148   1.000   0.000   0.148
3la7A    0.000   0.000   0.000   0.000    0.000   0.000   0.000   0.000
3lb0A    0.701   0.341   0.821   0.389    0.116   0.933   0.034   0.089
3lb1A    0.320   0.000   0.320   0.000    0.180   0.000   0.180   0.000
3lb2A    0.327   1.000   0.312   0.029    0.163   0.000   0.163   0.000
3lb3A    0.306   0.000   0.306   0.000    0.184   0.000   0.184   0.000
3lb5A    0.800   1.000   0.786   0.250    0.600   1.000   0.571   0.143
3lbeA    0.520   0.000   0.520   0.000    0.400   0.833   0.263   0.263
3lbfA    0.690   0.783   0.603   0.651    0.634   0.989   0.038   0.633
3lblA    1.000   0.000   1.000   0.000    1.000   0.000   1.000   0.000
3lc0A    0.200   1.000   0.111   0.111    0.000   0.000   0.000   0.000
3lc3A    0.500   0.875   0.000   0.538    0.000   0.000   0.000   0.000
3lccA    0.612   0.887   0.467   0.467    0.558   0.981   0.092   0.544
3lcmA    0.821   0.667   0.826   0.111    0.432   0.944   0.119   0.395
3lcsA    0.771   1.000   0.000   0.771    0.000   0.000   0.000   0.000
3ldgA    0.750   1.000   0.000   0.750    0.750   1.000   0.000   0.750
3lduA    0.750   1.000   0.000   0.750    0.000   0.000   0.000   0.000
3le7A    0.000   0.000   0.000   0.000    0.143   1.000   0.000   0.143
3le8A    0.636   1.000   0.556   0.333    0.000   0.000   0.000   0.000
3lewA    0.000   0.000   0.000   0.000    0.571   1.000   0.000   0.571
3lezA    0.500   1.000   0.000   0.500    0.167   1.000   0.000   0.167
3lfrA    0.800   1.000   0.727   0.571    0.733   0.875   0.571   0.700
3lftA    0.830   0.483   0.952   0.778    0.071   0.000   0.071   0.000
3lg1A    0.000   0.000   0.000   0.000    0.000   0.000   0.000   0.000
3lg5A    0.167   1.000   0.091   0.091    0.000   0.000   0.000   0.000
3lgfA    0.556   0.000   0.714   0.000    0.333   0.000   0.333   0.000
3lglA    0.556   0.000   0.714   0.000    0.333   0.000   0.333   0.000
3lgpA    1.000   1.000   1.000   1.000    0.000   0.000   0.000   0.000
3lgrA    0.500   0.000   0.500   0.000    0.167   0.000   0.167   0.000
3lhoA    0.750   0.000   0.750   0.000    0.500   1.000   0.000   0.500
3lhqA    0.250   0.750   0.125   0.176    0.300   1.000   0.067   0.263
3lhsA    0.909   1.000   0.900   0.500    0.091   1.000   0.048   0.048
3li5A    0.360   0.000   0.360   0.000    0.080   1.000   0.000   0.080
3li9A    0.750   0.500   1.000   1.000    0.250   0.000   0.250   0.000
3likA    0.808   1.000   0.792   0.286    0.423   0.000   0.423   0.000
3lilA    0.880   1.000   0.857   0.571    0.400   0.000   0.400   0.000
3limA    1.000   0.000   1.000   0.000    0.500   0.000   0.500   0.000
3linA    0.333   0.200   0.500   0.333    0.000   0.000   0.000   0.000
3liyA    0.667   0.000   0.667   0.000    0.000   0.000   0.000   0.000
3ljgA    0.667   0.333   0.714   0.143    0.375   0.000   0.375   0.000
3lk1A    0.860   0.000   0.915   0.000    0.660   0.000   0.660   0.000
3lkaA    0.926   1.000   0.909   0.714    0.407   0.000   0.407   0.000
3ll5A    0.875   0.571   0.918   0.500    0.232   1.000   0.122   0.140
3llcA    0.696   0.750   0.692   0.154    0.200   1.000   0.042   0.171
3lloA    0.965   0.000   0.965   0.000    0.384   0.000   0.384   0.000
3lluA    0.673   0.805   0.579   0.579    0.643   0.938   0.088   0.659
3llxA    0.838   0.000   0.872   0.000    0.015   0.000   0.015   0.000
3lm3A    1.000   0.000   1.000   0.000    0.000   0.000   0.000   0.000
3lm4A    0.000   0.000   0.000   0.000    0.000   0.000   0.000   0.000
3lmpA    0.091   0.000   0.091   0.000    0.091   0.000   0.091   0.000
3lmzA    0.688   0.304   0.847   0.452    0.089   0.917   0.021   0.072
3ln3A    0.857   0.000   0.857   0.000    0.000   0.000   0.000   0.000
3ln9A    0.556   0.000   0.556   0.000    0.333   0.667   0.292   0.105
3lncA    0.480   0.875   0.446   0.121    0.690   0.917   0.107   0.725
3lopA    0.739   0.625   0.864   0.833    0.196   1.000   0.026   0.178
3lpuA    0.750   0.000   0.750   0.000    0.750   0.000   0.750   0.000
3lpwA    0.857   0.000   0.857   0.000    0.429   1.000   0.333   0.200
3lq3A    0.579   1.000   0.059   0.568    0.000   0.000   0.000   0.000
3lqyA    0.976   0.000   0.976   0.000    0.302   0.750   0.284   0.041
3ls3A    0.333   0.000   0.333   0.000    0.333   0.000   0.333   0.000
3ls6A    1.000   1.000   1.000   1.000    0.000   0.000   0.000   0.000
3lsaA    0.333   0.000   0.333   0.000    0.333   0.000   0.333   0.000
3lsbA    0.590   0.500   0.667   0.562    0.000   0.000   0.000   0.000
3lscA    0.550   0.438   0.625   0.438    0.000   0.000   0.000   0.000
3lsmA    0.000   0.000   0.000   0.000    0.000   0.000   0.000   0.000
3lssA    0.389   1.000   0.000   0.389    0.222   1.000   0.000   0.222
3lszA    0.432   1.000   0.074   0.405    0.477   1.000   0.080   0.452
3lujA    1.000   0.000   1.000   0.000    0.577   0.708   0.519   0.395
3lulA    0.000   0.000   0.000   0.000    0.000   0.000   0.000   0.000
3lurA    0.000   0.000   0.000   0.000    1.000   1.000   0.000   1.000
3lusA    0.444   0.000   0.444   0.000    0.111   0.000   0.111   0.000
3lv8A    0.611   0.745   0.593   0.198    0.282   0.927   0.130   0.201
3lw0A    0.000   0.000   0.000   0.000    0.000   0.000   0.000   0.000
3lw6A    0.375   0.333   0.400   0.250    0.375   1.000   0.000   0.375
3lx3A    0.500   0.250   1.000   1.000    0.167   0.000   0.167   0.000
3lxlA    0.730   1.000   0.091   0.722    0.000   0.000   0.000   0.000
3lxyA    0.000   0.000   0.000   0.000    0.000   0.000   0.000   0.000
3ly0A    0.584   0.138   0.854   0.364    0.013   1.000   0.000   0.013
3ly1A    0.351   1.000   0.000   0.351    0.325   1.000   0.000   0.325
3lzeA    0.500   0.250   1.000   1.000    0.833   1.000   0.500   0.800
3lzuA    0.500   0.000   0.571   0.000    0.125   0.000   0.125   0.000
3lzwA    0.198   0.947   0.013   0.191    0.688   1.000   0.000   0.688
3m07A    0.189   1.000   0.157   0.045    0.000   0.000   0.000   0.000
3m0fA    0.773   1.000   0.167   0.762    0.864   1.000   0.000   0.864
3m0jA    0.592   0.605   0.583   0.510    0.019   0.000   0.019   0.000
3m0kA    0.598   0.600   0.598   0.312    0.028   1.000   0.019   0.010
3m1kA    1.000   1.000   0.000   1.000    0.000   0.000   0.000   0.000
3m1tA    0.125   0.000   0.125   0.000    0.000   0.000   0.000   0.000
3m1uA    0.000   0.000   0.000   0.000    0.000   0.000   0.000   0.000
3m1vA    0.000   0.000   0.000   0.000    0.000   0.000   0.000   0.000
3m1xA    0.955   1.000   0.950   0.667    0.636   1.000   0.619   0.111
3m2oA    0.649   0.600   0.654   0.143    0.474   1.000   0.333   0.286
3m2uA    0.000   0.000   0.000   0.000    0.000   0.000   0.000   0.000
3m3mA    0.810   1.000   0.000   0.810    0.905   1.000   0.000   0.905
3m3xA    1.000   1.000   0.000   1.000    0.000   0.000   0.000   0.000
3m4fA    0.778   0.500   0.812   0.250    0.000   0.000   0.000   0.000
3m4iA    1.000   0.000   1.000   0.000    0.167   0.000   0.167   0.000
3m5eA    1.000   1.000   0.000   1.000    0.000   0.000   0.000   0.000
3m5lA    0.600   0.333   1.000   1.000    0.000   0.000   0.000   0.000
3m5pA    0.000   0.000   0.000   0.000    0.000   0.000   0.000   0.000
3m67A    1.000   1.000   0.000   1.000    0.000   0.000   0.000   0.000
3m6bA    0.000   0.000   0.000   0.000    0.000   0.000   0.000   0.000
3m6hA    0.154   1.000   0.000   0.154    0.000   0.000   0.000   0.000
3m6vA    1.000   1.000   0.000   1.000    1.000   1.000   0.000   1.000
3m71A    1.000   0.000   1.000   0.000    0.000   0.000   0.000   0.000
3m72A    1.000   0.000   1.000   0.000    0.500   1.000   0.000   0.500
3m74A    1.000   0.000   1.000   0.000    0.000   0.000   0.000   0.000
3m77A    1.000   0.000   1.000   0.000    0.000   0.000   0.000   0.000
3m7lA    1.000   0.000   1.000   0.000    0.000   0.000   0.000   0.000
3m7oA    0.727   0.000   0.727   0.000    0.182   0.000   0.182   0.000
3m84A    0.000   0.000   0.000   0.000    0.600   1.000   0.000   0.600
3m8tA    0.826   1.000   0.500   0.789    0.043   0.000   0.043   0.000
3m8uA    0.000   0.000   0.000   0.000    0.000   0.000   0.000   0.000
3m8zA    0.150   1.000   0.105   0.056    0.000   0.000   0.000   0.000
3mazA    0.727   0.000   0.727   0.000    0.545   1.000   0.500   0.167
3mb4A    1.000   1.000   1.000   1.000    0.688   1.000   0.615   0.375
3mb5A    0.543   0.913   0.269   0.481    0.642   1.000   0.079   0.631
3mb6A    0.676   0.962   0.000   0.694    0.000   0.000   0.000   0.000
3mbmA    1.000   0.000   1.000   0.000    0.000   0.000   0.000   0.000
3mc3A    1.000   0.000   1.000   0.000    0.600   0.000   0.600   0.000
3mciA    0.909   0.000   0.909   0.000    0.209   0.867   0.105   0.133
3mcqA    0.000   0.000   0.000   0.000    0.167   1.000   0.000   0.167
3mcvA    0.317   0.875   0.289   0.058    0.012   0.000   0.012   0.000
3mcwA    0.970   0.000   0.970   0.000    0.190   1.000   0.181   0.014
3mczA    0.048   0.000   0.048   0.000    0.016   1.000   0.000   0.016
3md7A    0.702   1.000   0.667   0.263    0.255   1.000   0.079   0.205
3mdoA    0.000   0.000   0.000   0.000    0.143   1.000   0.000   0.143
3mdpA    0.909   1.000   0.882   0.714    0.000   0.000   0.000   0.000
3mebA    0.614   1.000   0.000   0.614    0.298   1.000   0.000   0.298
3mfdA    0.500   1.000   0.000   0.500    0.083   1.000   0.000   0.083
3mfjA    0.091   0.000   0.091   0.000    0.000   0.000   0.000   0.000
3mhiA    0.500   1.000   0.000   0.500    0.000   0.000   0.000   0.000
3mhjA    1.000   1.000   0.000   1.000    0.000   0.000   0.000   0.000
3mhoA    0.000   0.000   0.000   0.000    0.000   0.000   0.000   0.000
3mhyA    1.000   0.000   1.000   0.000    0.600   0.667   0.595   0.118
3mi2A    0.667   0.366   0.935   0.833    0.034   0.000   0.034   0.000
3miyA    0.250   1.000   0.000   0.250    0.031   1.000   0.000   0.031
3mj1A    0.250   1.000   0.040   0.226    0.000   0.000   0.000   0.000
3mj2A    0.361   1.000   0.042   0.343    0.000   0.000   0.000   0.000
3mjfA    0.000   0.000   0.000   0.000    0.000   0.000   0.000   0.000
3mjsA    0.147   0.857   0.095   0.065    0.000   0.000   0.000   0.000
3mk0A    0.111   0.000   0.111   0.000    0.000   0.000   0.000   0.000
3mkeA    0.308   1.000   0.000   0.308    0.000   0.000   0.000   0.000
3mkfA    0.077   1.000   0.000   0.077    0.000   0.000   0.000   0.000
3mkjA    0.672   1.000   0.050   0.667    0.655   1.000   0.000   0.655
3mlaA    0.855   0.333   0.885   0.143    0.255   0.000   0.255   0.000
3mlbA    0.857   0.000   0.873   0.000    0.214   0.000   0.214   0.000
3mmhA    0.396   0.833   0.333   0.152    0.188   0.000   0.188   0.000
3mmoA    0.000   0.000   0.000   0.000    0.000   0.000   0.000   0.000
3mmyA    0.448   0.000   0.448   0.000    0.034   1.000   0.000   0.034
3mneA    0.615   1.000   0.375   0.500    0.154   0.000   0.154   0.000
3mngA    0.826   0.250   0.902   0.250    0.449   1.000   0.441   0.026
3mnuA    1.000   1.000   0.000   1.000    0.000   0.000   0.000   0.000
3mo4A    0.712   0.286   0.778   0.167    0.000   0.000   0.000   0.000
3mpfA    0.500   0.000   0.500   0.000    0.000   0.000   0.000   0.000
3mpmA    0.485   1.000   0.000   0.485    0.000   0.000   0.000   0.000
3mprA    0.741   0.000   0.741   0.000    0.111   0.000   0.111   0.000
3mptA    0.667   0.960   0.000   0.686    0.000   0.000   0.000   0.000
3mq2A    0.808   0.847   0.770   0.782    0.658   0.989   0.125   0.645
3mqgA    0.350   1.000   0.316   0.071    0.500   1.000   0.167   0.444
3mqhA    0.500   1.000   0.375   0.286    0.500   1.000   0.167   0.444
3mqoA    0.278   0.000   0.278   0.000    0.111   1.000   0.059   0.059
3mr0A    0.306   0.625   0.266   0.096    0.222   1.000   0.125   0.125
3mr2A    0.500   1.000   0.000   0.500    0.250   1.000   0.000   0.250
3mrwA    0.714   1.000   0.000   0.714    0.000   0.000   0.000   0.000
3ms5A    0.750   1.000   0.000   0.750    0.000   0.000   0.000   0.000
3ms9A    0.000   0.000   0.000   0.000    0.000   0.000   0.000   0.000
3mshA    1.000   0.000   1.000   0.000    0.650   0.000   0.650   0.000
3msjA    0.167   1.000   0.000   0.167    0.000   0.000   0.000   0.000
3mssA    0.000   0.000   0.000   0.000    0.000   0.000   0.000   0.000
3msuA    0.000   0.000   0.000   0.000    0.000   0.000   0.000   0.000
3mswA    1.000   0.000   1.000   0.000    0.727   0.000   0.727   0.000
3mteA    0.776   0.879   0.562   0.806    0.755   0.973   0.083   0.766
3mu7A    0.833   0.000   0.833   0.000    0.197   1.000   0.070   0.145
3mvkA    0.800   0.000   0.800   0.000    0.400   0.000   0.400   0.000
3mvrA    0.000   0.000   0.000   0.000    0.042   1.000   0.000   0.042
3mwfA    0.846   1.000   0.818   0.500    0.231   1.000   0.167   0.091
3mx2A    0.000   0.000   0.000   0.000    1.000   1.000   0.000   1.000
3mx6A    0.500   1.000   0.000   0.500    0.000   0.000   0.000   0.000
3mxfA    0.909   0.800   1.000   1.000    0.545   0.000   0.545   0.000
3mxoA    0.957   0.000   0.957   0.000    0.370   1.000   0.341   0.065
3mxsA    0.077   1.000   0.000   0.077    0.000   0.000   0.000   0.000
3mxuA    1.000   0.000   1.000   0.000    0.500   0.000   0.500   0.000
3myqA    0.000   0.000   0.000   0.000    0.000   0.000   0.000   0.000
3myuA    0.378   1.000   0.364   0.034    0.022   1.000   0.000   0.022
3myzA    0.556   0.000   0.556   0.000    0.333   0.000   0.333   0.000
3mz0A    0.353   0.000   0.353   0.000    0.024   1.000   0.000   0.024
3mz2A    0.932   0.000   0.932   0.000    0.110   1.000   0.045   0.071
3mz4A    0.889   1.000   0.875   0.500    0.000   0.000   0.000   0.000
3n0qA    0.250   1.000   0.000   0.250    0.000   0.000   0.000   0.000
3n0yA    0.500   0.000   0.500   0.000    0.000   0.000   0.000   0.000
3n13A    0.667   0.200   0.723   0.080    0.140   1.000   0.012   0.130
3n1dA    0.714   1.000   0.000   0.714    0.143   1.000   0.000   0.143
3n20A    0.000   0.000   0.000   0.000    0.333   1.000   0.000   0.333
3n29A    0.722   0.462   0.805   0.429    0.093   1.000   0.000   0.093
3n2sA    0.604   0.966   0.053   0.609    1.000   1.000   0.000   1.000
3n3gA    0.375   0.000   0.429   0.000    0.000   0.000   0.000   0.000
3n4kA    0.833   0.000   0.857   0.000    0.361   0.000   0.361   0.000
3n5lA    0.606   0.826   0.488   0.463    0.015   1.000   0.000   0.015
3n6yA    1.000   0.000   1.000   0.000    0.667   0.000   0.667   0.000
3n7oA    0.137   1.000   0.000   0.137    0.000   0.000   0.000   0.000
3n98A    1.000   0.000   1.000   0.000    0.000   0.000   0.000   0.000
3n9kA    0.535   0.400   0.541   0.038    0.175   1.000   0.000   0.175
3n9rA    0.593   0.464   0.731   0.650    0.000   0.000   0.000   0.000
3n9sA    0.616   0.490   0.740   0.649    0.000   0.000   0.000   0.000
3naxA    0.054   1.000   0.028   0.028    0.000   0.000   0.000   0.000
3ndiA    0.458   0.750   0.312   0.353    0.479   1.000   0.000   0.479
3necA    0.944   1.000   0.941   0.500    0.667   0.000   0.667   0.000
3neeA    1.000   0.000   1.000   0.000    0.286   0.000   0.286   0.000
3nehA    0.583   0.172   0.860   0.455    0.014   0.000   0.014   0.000
3nelA    0.333   1.000   0.143   0.250    0.000   0.000   0.000   0.000
3nf0A    0.333   0.000   0.333   0.000    0.333   0.000   0.333   0.000
3nfdA    0.750   1.000   0.667   0.500    0.500   1.000   0.000   0.500
3ng5A    1.000   0.000   1.000   0.000    0.286   0.000   0.286   0.000
3ngqA    0.611   0.000   0.611   0.000    0.000   0.000   0.000   0.000
3nhiA    0.000   0.000   0.000   0.000    0.000   0.000   0.000   0.000
3nhtA    0.000   0.000   0.000   0.000    0.000   0.000   0.000   0.000
3ni2A    0.179   1.000   0.000   0.179    0.143   1.000   0.000   0.143
3nk8A    0.636   1.000   0.200   0.600    0.000   0.000   0.000   0.000
3nm4A    0.868   1.000   0.844   0.545    0.132   1.000   0.108   0.029
3nm5A    0.895   0.769   0.960   0.909    0.105   0.000   0.105   0.000
3nmhA    0.125   0.000   0.143   0.000    0.000   0.000   0.000   0.000
3nn1A    1.000   1.000   1.000   1.000    0.333   0.000   0.333   0.000
3nnbA    0.750   0.000   0.750   0.000    0.000   0.000   0.000   0.000
3no2A    0.470   0.333   0.474   0.019    0.020   1.000   0.000   0.020
3no6A    0.444   0.000   0.444   0.000    0.111   1.000   0.000   0.111
3nojA    0.000   0.000   0.000   0.000    1.000   1.000   0.000   1.000
3nokA    0.537   1.000   0.528   0.038    0.056   1.000   0.038   0.019
3noqA    0.853   0.000   0.906   0.000    0.235   0.000   0.235   0.000
3norA    0.870   0.000   0.870   0.000    0.174   1.000   0.136   0.050
3npdA    1.000   0.000   1.000   0.000    1.000   0.000   1.000   0.000
3npkA    0.545   1.000   0.375   0.375    0.000   0.000   0.000   0.000
3nq3A    0.767   0.692   0.824   0.750    0.400   1.000   0.280   0.217
3nr3A    0.818   0.000   0.818   0.000    0.273   0.000   0.273   0.000
3nreA    0.200   1.000   0.000   0.200    0.400   1.000   0.000   0.400
3nrfA    1.000   0.000   1.000   0.000    0.333   0.000   0.375   0.000
3nrsA    0.583   1.000   0.545   0.167    0.000   0.000   0.000   0.000
3nt1A    0.000   0.000   0.000   0.000    0.000   0.000   0.000   0.000
3nt3A    0.333   0.000   0.333   0.000    0.333   0.000   0.333   0.000
3ntoA    0.346   0.667   0.333   0.038    0.013   1.000   0.000   0.013
3nu5A    0.833   1.000   0.750   0.667    0.000   0.000   0.000   0.000
3nu7A    0.579   1.000   0.000   0.579    0.649   1.000   0.000   0.649
3nuaA    0.875   0.000   0.875   0.000    0.250   1.000   0.000   0.250
3nufA    1.000   0.000   1.000   0.000    0.375   0.333   0.378   0.042
3nuqA    0.238   0.000   0.238   0.000    0.190   1.000   0.000   0.190
3nvsA    0.167   1.000   0.000   0.167    0.000   0.000   0.000   0.000
3nwpA    0.865   0.000   0.865   0.000    0.216   1.000   0.094   0.147
3nx4A    0.588   0.818   0.167   0.643    0.794   1.000   0.000   0.794
3nxxA    0.784   0.333   0.800   0.056    0.205   0.000   0.205   0.000
3ny4A    0.000   0.000   0.000   0.000    0.051   1.000   0.000   0.051
3ny6A    0.000   0.000   0.000   0.000    0.000   0.000   0.000   0.000
3nycA    0.298   0.933   0.000   0.304    0.362   0.971   0.017   0.359
3nyeA    0.043   1.000   0.000   0.043    0.000   0.000   0.000   0.000
3nyfA    0.022   1.000   0.000   0.022    0.000   0.000   0.000   0.000
3nyhA    0.000   0.000   0.000   0.000    0.000   0.000   0.000   0.000
3nyiA    1.000   1.000   1.000   1.000    0.333   1.000   0.000   0.333
3nymA    1.000   0.000   1.000   0.000    0.000   0.000   0.000   0.000
3nyvA    0.679   1.000   0.000   0.679    0.000   0.000   0.000   0.000
3nyyA    0.000   0.000   0.000   0.000    0.000   0.000   0.000   0.000
3o01A    1.000   0.000   1.000   0.000    0.000   0.000   0.000   0.000
3o03A    0.402   0.912   0.220   0.294    0.327   0.992   0.033   0.312
3o0dA    0.576   1.000   0.562   0.067    0.045   1.000   0.000   0.045
3o0fA    0.794   0.079   0.949   0.250    0.065   1.000   0.020   0.048
3o0lA    1.000   0.000   1.000   0.000    0.471   0.000   0.471   0.000
3o0mA    0.765   0.500   0.800   0.250    0.706   0.667   0.727   0.571
3o0wA    0.750   0.000   1.000   0.000    0.750   1.000   0.000   0.750
3o0yA    0.500   0.000   0.500   0.000    0.000   0.000   0.000   0.000
3o14A    0.571   1.000   0.550   0.100    0.143   0.000   0.143   0.000
3o19A    0.716   0.733   0.713   0.306    0.275   1.000   0.267   0.013
3o1tA    0.588   0.444   0.750   0.667    0.176   0.000   0.176   0.000
3o1wA    0.222   0.000   0.222   0.000    0.000   0.000   0.000   0.000
3o22A    0.684   0.500   0.706   0.167    0.237   0.000   0.237   0.000
3o26A    0.613   0.894   0.293   0.590    0.669   0.988   0.000   0.675
3o2aA    0.300   0.000   0.300   0.000    0.000   0.000   0.000   0.000
3o2gA    0.750   1.000   0.000   0.750    0.000   0.000   0.000   0.000
3o2yA    0.722   0.625   0.750   0.417    0.361   1.000   0.258   0.179
3o49A    0.909   0.000   0.909   0.000    0.273   1.000   0.200   0.111
3o4hA    0.500   0.500   0.500   0.200    0.000   0.000   0.000   0.000
3o5bA    0.500   0.750   0.333   0.429    0.000   0.000   0.000   0.000
3o6dA    0.625   0.500   0.708   0.533    0.025   0.000   0.025   0.000
3o7bA    0.562   0.429   0.667   0.500    0.438   1.000   0.000   0.438
3o83A    0.250   1.000   0.143   0.143    0.000   0.000   0.000   0.000
3o86A    0.077   1.000   0.000   0.077    0.000   0.000   0.000   0.000
3o8qA    0.373   0.000   0.373   0.000    0.040   1.000   0.016   0.024
3o94A    0.943   0.375   0.977   0.500    0.234   1.000   0.229   0.009
3o9zA    0.470   0.741   0.339   0.351    0.386   1.000   0.000   0.386
3obcA    1.000   0.000   1.000   0.000    0.700   0.000   0.700   0.000
3obhA    1.000   0.000   1.000   0.000    0.000   0.000   0.000   0.000
3oblA    1.000   0.000   1.000   0.000    0.625   0.000   0.714   0.000
3occA    0.957   0.818   1.000   1.000    0.087   1.000   0.045   0.045
3ocjA    0.161   1.000   0.145   0.021    0.027   1.000   0.009   0.018
3ocmA    0.667   1.000   0.500   0.500    0.889   1.000   0.500   0.875
3ocsA    0.750   1.000   0.100   0.743    0.000   0.000   0.000   0.000
3ocwA    0.750   0.875   0.700   0.538    0.286   0.833   0.136   0.208
3od1A    0.750   1.000   0.000   0.750    0.000   0.000   0.000   0.000
3odgA    0.846   1.000   0.667   0.778    0.000   0.000   0.000   0.000
3oe1A    0.000   0.000   0.000   0.000    0.500   1.000   0.000   0.500
3of4A    0.625   0.967   0.056   0.630    1.000   1.000   0.000   1.000
3ofkA    0.747   0.832   0.646   0.738    0.592   0.990   0.079   0.581
3og9A    0.732   0.684   0.740   0.325    0.220   0.909   0.152   0.095
3ognA    0.667   1.000   0.571   0.400    0.333   1.000   0.250   0.143
3oguA    0.000   0.000   0.000   0.000    0.000   0.000   0.000   0.000
3ohrA    0.400   0.000   0.400   0.000    0.100   1.000   0.000   0.100
3oiaA    0.000   0.000   0.000   0.000    0.000   0.000   0.000   0.000
3oidA    0.503   0.790   0.405   0.311    0.312   0.966   0.036   0.297
3oigA    0.253   0.800   0.235   0.034    0.013   0.000   0.013   0.000
3oihA    0.850   0.000   0.850   0.000    0.250   1.000   0.043   0.224
3oivA    0.676   0.000   0.676   0.000    0.211   0.000   0.211   0.000
3oj0A    0.879   0.000   0.879   0.000    0.060   0.000   0.060   0.000
3ojcA    0.870   0.000   0.870   0.000    0.145   0.667   0.133   0.018
3ojgA    0.807   0.500   0.830   0.179    0.021   1.000   0.007   0.014
3ojjA    0.000   0.000   0.000   0.000    0.000   0.000   0.000   0.000
3ojkA    0.600   1.000   0.000   0.600    0.000   0.000   0.000   0.000
3ok9A    0.429   0.000   0.500   0.000    0.000   0.000   0.000   0.000
3oksA    0.684   1.000   0.000   0.684    0.018   1.000   0.000   0.018
3ol3A    0.989   0.000   1.000   0.000    0.674   0.500   0.682   0.067
3olfA    0.273   1.000   0.111   0.200    0.091   0.000   0.091   0.000
3olqA    0.750   0.000   0.750   0.000    0.250   1.000   0.000   0.250
3on2A    0.500   1.000   0.409   0.235    0.462   1.000   0.333   0.263
3on6A    0.545   0.000   0.545   0.000    0.000   0.000   0.000   0.000
3oosA    0.250   0.800   0.230   0.036    0.271   1.000   0.000   0.271
3oq2A    0.974   1.000   0.973   0.500    0.842   0.000   0.842   0.000
3oqpA    0.956   0.333   0.970   0.200    0.219   0.875   0.178   0.062
3orhA    0.690   0.878   0.519   0.625    0.581   0.989   0.015   0.582
3orkA    0.061   1.000   0.053   0.009    0.000   0.000   0.000   0.000
[truncated: 949,555 more chars]
